# Supplementary material for: catena-Poly[[bis­(dicyanamido-κN 1)cobalt(II)]bis­{μ-1,2-bis­[(1,2,4-triazol-1-yl)meth­yl]benzene-κ2 N 4:N 4′}]
Source: Acta Crystallogr Sect E Struct Rep Online. 2014 Jun 4;70(Pt 7):m244. doi: 10.1107/S1600536814012331 (PMC4120635; doi:10.1107/S1600536814012331)
Supplement: Supplementary file 1 [file e-70-0m244-sup1.cif]

##############################################################################
#                                                                            #
# This CIF contains the data in a paper accepted for publication in          #
# Acta Crystallographica Section E. It conforms to the requirements of       #
# Notes for Authors for Acta Crystallographica Section E, and has been       #
# peer reviewed under the auspices of the IUCr Commission on Journals.       #
#                                                                            #
# Full details of the Crystallographic Information File format               #
# are given in the paper "The Crystallographic Information File (CIF):       #
# a New Standard Archive File for Crystallography" by S. R. Hall, F. H.      #
# Allen and I. D. Brown [Acta Cryst. (1991), A47, 655-685].                  #
#                                                                            #
# The current version of the core CIF dictionary is obtainable from          #
# ftp://ftp.iucr.org/pub/cif_core.dic.                                       #
#                                                                            #
# Software is freely available for graphical display of the structure(s)     #
# in this CIF. For information consult the CIF software page                 #
# http://www.iucr.org/resources/cif/software.                                #
#                                                                            #
# This file may be used for bona fide research purposes within the           #
# scientific community so long as proper attribution is given to the journal # 
# article from which it was obtained.                                        #
#                                                                            #
##############################################################################
data_I
_audit_creation_method     SHELXL-97
_database_code_depnum_ccdc_archive     'CCDC 1005518'
_chemical_name_systematic
;\
<i>catena</i>-Poly[[bis(dicyanamido-\k<i>N</i>^1^)cobalt(II)]bis{\m-1,2-\
bis[(1,2,4-triazol-1-yl)methyl]benzene-\k^2^<i>N</i>^4^:<i>N</i>^4'^}]
;
_chemical_name_common     ?
_chemical_formula_moiety     'C28 H24 Co N18'
_chemical_formula_sum     'C28 H24 Co N18'
_chemical_formula_iupac     '[Co (C2 N3)2 (C12 H12 N6)2]'
_chemical_formula_weight     671.58
_chemical_melting_point     ?
_symmetry_cell_setting     triclinic
_symmetry_space_group_name_H-M     'P -1'
_symmetry_space_group_name_Hall     '-P 1'
loop_
    _symmetry_equiv_pos_as_xyz
    'x, y, z'
    '-x, -y, -z'
_cell_length_a     8.517(2)
_cell_length_b     9.092(2)
_cell_length_c     9.622(3)
_cell_angle_alpha     93.984(7)
_cell_angle_beta     95.015(7)
_cell_angle_gamma     97.587(7)
_cell_volume     733.2(3)
_cell_formula_units_Z     1
_cell_measurement_reflns_used     2443
_cell_measurement_theta_min     3.0677
_cell_measurement_theta_max     25.3491
_cell_measurement_temperature     293(2)
_exptl_crystal_description     'Block'
_exptl_crystal_colour     'Orange'
_exptl_crystal_size_max     0.30
_exptl_crystal_size_mid     0.20
_exptl_crystal_size_min     0.18
_exptl_crystal_density_diffrn     1.521
_exptl_crystal_density_meas     ?
_exptl_crystal_density_method     'not measured'
_exptl_crystal_F_000     345
_exptl_absorpt_coefficient_mu     0.641
_exptl_absorpt_correction_type     multi-scan
_exptl_absorpt_process_details     '(<i>REQAB</i>; Jacobson, 1998)'
_exptl_absorpt_correction_T_min     0.8310
_exptl_absorpt_correction_T_max     0.8934
_exptl_special_details
;
;
_diffrn_ambient_temperature     293(2)
_diffrn_radiation_type     MoK\a
_diffrn_radiation_wavelength     0.71070
_diffrn_radiation_source     'fine-focus sealed tube'
_diffrn_radiation_monochromator     graphite
_diffrn_measurement_device_type     'Rigaku Mercury CCD'
_diffrn_measurement_method     '\w'
_diffrn_detector_area_resol_mean     7.31
_diffrn_reflns_number     7244
_diffrn_reflns_av_R_equivalents     0.0412
_diffrn_reflns_av_sigmaI/netI     0.0547
_diffrn_reflns_theta_min     3.07
_diffrn_reflns_theta_max     25.34
_diffrn_reflns_theta_full     25.34
_diffrn_measured_fraction_theta_max     0.994
_diffrn_measured_fraction_theta_full     0.994
_diffrn_reflns_limit_h_min     -9
_diffrn_reflns_limit_h_max     10
_diffrn_reflns_limit_k_min     -10
_diffrn_reflns_limit_k_max     10
_diffrn_reflns_limit_l_min     -11
_diffrn_reflns_limit_l_max     9
_diffrn_standards_number     0
_diffrn_standards_interval_count     0
_diffrn_standards_interval_time     0
_diffrn_standards_decay_%     0
_refine_special_details
;
Refinement of <i>F</i>^2^ against ALL reflections. The weighted <i>R</i>-factor
<i>wR</i> and goodness of fit <i>S</i> are based on <i>F</i>^2^, conventional
<i>R</i>-factors <i>R</i> are based on <i>F</i>, with <i>F</i> set to zero for
negative <i>F</i>^2^. The threshold expression of <i>F</i>^2^ >
\s(<i>F</i>^2^) is used only for calculating <i>R</i>-factors(gt) <i>etc</i>.
and is not relevant to the choice of reflections for refinement.
<i>R</i>-factors based on <i>F</i>^2^ are statistically about twice as large
as those based on <i>F</i>, and <i>R</i>- factors based on ALL data will be
even larger.
;
_reflns_number_total     2658
_reflns_number_gt     2118
_reflns_threshold_expression     I>2sigma(I)
_refine_ls_structure_factor_coef     Fsqd
_refine_ls_matrix_type     full
_refine_ls_R_factor_all     0.0675
_refine_ls_R_factor_gt     0.0486
_refine_ls_wR_factor_gt     0.1009
_refine_ls_wR_factor_ref     0.1105
_refine_ls_goodness_of_fit_ref     1.052
_refine_ls_restrained_S_all     1.052
_refine_ls_number_reflns     2658
_refine_ls_number_parameters     214
_refine_ls_number_restraints     0
_refine_ls_hydrogen_treatment     constr
_refine_ls_weighting_scheme     calc
_refine_ls_weighting_details
         'calc w=1/[\s^2^(Fo^2^)+(0.0447P)^2^+0.3399P] where P=(Fo^2^+2Fc^2^)/3'
_atom_sites_solution_hydrogens     geom
_atom_sites_solution_primary     direct
_atom_sites_solution_secondary     difmap
_refine_ls_shift/su_max     0.000
_refine_ls_shift/su_mean     0.000
_refine_diff_density_max     0.221
_refine_diff_density_min     -0.286
_refine_ls_extinction_method     none
_refine_ls_extinction_coef     ?
loop_
    _atom_type_symbol
    _atom_type_description
    _atom_type_scat_dispersion_real
    _atom_type_scat_dispersion_imag
    _atom_type_scat_source
    'C' 'C' 0.0033 0.0016
                         'International Tables Vol C Tables 4.2.6.8 and 6.1.1.4'
    'H' 'H' 0.0000 0.0000
                         'International Tables Vol C Tables 4.2.6.8 and 6.1.1.4'
    'Co' 'Co' 0.3494 0.9721
                         'International Tables Vol C Tables 4.2.6.8 and 6.1.1.4'
    'N' 'N' 0.0061 0.0033
                         'International Tables Vol C Tables 4.2.6.8 and 6.1.1.4'
_computing_data_collection     'CrystalClear (Rigaku, 2000)'
_computing_cell_refinement     'CrystalClear (Rigaku, 2000)'
_computing_data_reduction     'CrystalClear (Rigaku, 2000)'
_computing_structure_solution     'SHELXS97 (Sheldrick, 2008)'
_computing_structure_refinement     'SHELXL97 (Sheldrick, 2008)'
_computing_molecular_graphics     'SHELXTL (Sheldrick, 2008)'
_computing_publication_material     'SHELXTL (Sheldrick, 2008)'
loop_
    _atom_site_type_symbol
    _atom_site_label
    _atom_site_fract_x
    _atom_site_fract_y
    _atom_site_fract_z
    _atom_site_U_iso_or_equiv
    _atom_site_adp_type
    _atom_site_calc_flag
    _atom_site_refinement_flags
    _atom_site_occupancy
    _atom_site_symmetry_multiplicity
    _atom_site_disorder_assembly
    _atom_site_disorder_group
    Co Co1 1.0000 0.0000 0.0000 0.0318(2) Uani d S 1 2 . .
    N N1 0.6352(3) 0.1812(3) 0.2157(2) 0.0372(6) Uani d . 1 1 . .
    N N2 0.5728(4) 0.0354(3) 0.2084(3) 0.0596(8) Uani d . 1 1 . .
    N N3 0.7995(3) 0.0625(3) 0.1044(2) 0.0344(6) Uani d . 1 1 . .
    N N4 0.7413(3) 0.1313(3) 0.6393(2) 0.0399(6) Uani d . 1 1 . .
    N N5 0.8430(4) 0.0608(3) 0.5692(3) 0.0589(8) Uani d . 1 1 . .
    N N6 0.8898(3) 0.0428(3) 0.8003(2) 0.0358(6) Uani d . 1 1 . .
    N N7 1.1984(3) 0.4878(3) 0.0020(3) 0.0530(8) Uani d . 1 1 . .
    N N8 1.1042(3) 0.2262(3) 0.0262(3) 0.0433(7) Uani d . 1 1 . .
    N N9 1.4468(3) 0.6425(3) 0.0931(3) 0.0545(8) Uani d . 1 1 . .
    C C1 0.6521(4) 0.3991(3) 0.3874(3) 0.0397(7) Uani d . 1 1 . .
    C C2 0.6915(4) 0.3559(4) 0.5211(3) 0.0408(8) Uani d . 1 1 . .
    C C3 0.7892(4) 0.4559(4) 0.6162(4) 0.0562(9) Uani d . 1 1 . .
    H H3A 0.8178 0.4273 0.7048 0.067 Uiso calc R 1 1 . .
    C C4 0.8452(5) 0.5969(4) 0.5828(4) 0.0673(11) Uani d . 1 1 . .
    H H4A 0.9114 0.6621 0.6483 0.081 Uiso calc R 1 1 . .
    C C5 0.8034(5) 0.6410(4) 0.4529(4) 0.0695(11) Uani d . 1 1 . .
    H H5A 0.8385 0.7370 0.4308 0.083 Uiso calc R 1 1 . .
    C C6 0.7093(5) 0.5422(4) 0.3556(4) 0.0562(9) Uani d . 1 1 . .
    H H6A 0.6834 0.5715 0.2668 0.067 Uiso calc R 1 1 . .
    C C7 0.5494(4) 0.2970(4) 0.2755(3) 0.0463(8) Uani d . 1 1 . .
    H H7A 0.4564 0.2499 0.3151 0.056 Uiso calc R 1 1 . .
    H H7B 0.5130 0.3552 0.2015 0.056 Uiso calc R 1 1 . .
    C C8 0.6221(4) 0.2075(4) 0.5666(3) 0.0469(8) Uani d . 1 1 . .
    H H8A 0.5403 0.2229 0.6281 0.056 Uiso calc R 1 1 . .
    H H8B 0.5722 0.1446 0.4849 0.056 Uiso calc R 1 1 . .
    C C9 0.6753(4) -0.0309(4) 0.1403(4) 0.0540(9) Uani d . 1 1 . .
    H H9A 0.6631 -0.1333 0.1188 0.065 Uiso calc R 1 1 . .
    C C10 0.7693(3) 0.1939(3) 0.1547(3) 0.0348(7) Uani d . 1 1 . .
    H H10A 0.8339 0.2835 0.1482 0.042 Uiso calc R 1 1 . .
    C C11 0.9294(4) 0.0098(4) 0.6696(3) 0.0539(9) Uani d . 1 1 . .
    H H11A 1.0116 -0.0449 0.6525 0.065 Uiso calc R 1 1 . .
    C C12 0.7701(4) 0.1187(3) 0.7761(3) 0.0401(7) Uani d . 1 1 . .
    H H12A 0.7136 0.1580 0.8448 0.048 Uiso calc R 1 1 . .
    C C13 1.1548(3) 0.3483(3) 0.0180(3) 0.0356(7) Uani d . 1 1 . .
    C C14 1.3340(4) 0.5617(3) 0.0535(3) 0.0396(7) Uani d . 1 1 . .
loop_
    _atom_site_aniso_label
    _atom_site_aniso_U_11
    _atom_site_aniso_U_22
    _atom_site_aniso_U_33
    _atom_site_aniso_U_12
    _atom_site_aniso_U_13
    _atom_site_aniso_U_23
    Co1 0.0361(3) 0.0240(3) 0.0352(3) 0.0040(2) 0.0037(2) 0.0028(2)
    N1 0.0416(15) 0.0357(15) 0.0358(14) 0.0106(12) 0.0040(12) 0.0037(11)
    N2 0.0564(19) 0.0465(18) 0.077(2) -0.0006(15) 0.0282(16) -0.0005(16)
    N3 0.0371(14) 0.0302(14) 0.0366(13) 0.0042(11) 0.0064(11) 0.0045(11)
    N4 0.0457(15) 0.0430(15) 0.0340(14) 0.0121(12) 0.0061(12) 0.0100(12)
    N5 0.078(2) 0.066(2) 0.0397(16) 0.0324(17) 0.0117(15) 0.0035(15)
    N6 0.0418(15) 0.0306(14) 0.0362(14) 0.0077(11) 0.0069(11) 0.0018(11)
    N7 0.0491(17) 0.0319(16) 0.074(2) -0.0018(13) -0.0094(15) 0.0137(14)
    N8 0.0464(16) 0.0276(15) 0.0554(17) 0.0016(12) 0.0081(13) 0.0027(12)
    N9 0.0522(18) 0.0388(17) 0.070(2) 0.0013(15) 0.0032(16) -0.0001(15)
    C1 0.0480(19) 0.0432(19) 0.0336(16) 0.0219(15) 0.0086(14) 0.0063(14)
    C2 0.0428(18) 0.0438(19) 0.0388(17) 0.0132(15) 0.0090(14) 0.0051(15)
    C3 0.067(2) 0.057(2) 0.043(2) 0.0051(19) 0.0021(18) 0.0044(18)
    C4 0.080(3) 0.056(2) 0.061(3) 0.001(2) -0.001(2) -0.004(2)
    C5 0.091(3) 0.045(2) 0.072(3) 0.002(2) 0.011(2) 0.012(2)
    C6 0.077(3) 0.053(2) 0.046(2) 0.022(2) 0.0127(19) 0.0172(18)
    C7 0.051(2) 0.056(2) 0.0377(17) 0.0278(17) 0.0034(15) 0.0071(16)
    C8 0.0436(19) 0.055(2) 0.0440(19) 0.0090(16) 0.0008(15) 0.0165(16)
    C9 0.054(2) 0.0355(19) 0.073(2) -0.0015(16) 0.0240(19) -0.0050(17)
    C10 0.0358(17) 0.0304(16) 0.0385(16) 0.0042(13) 0.0046(14) 0.0050(13)
    C11 0.072(2) 0.055(2) 0.0413(19) 0.0341(19) 0.0077(17) 0.0024(17)
    C12 0.0437(19) 0.0464(19) 0.0329(16) 0.0124(15) 0.0099(14) 0.0031(14)
    C13 0.0378(17) 0.0336(18) 0.0356(17) 0.0055(14) 0.0047(13) 0.0023(14)
    C14 0.049(2) 0.0287(17) 0.0442(18) 0.0092(16) 0.0119(16) 0.0059(14)
_geom_special_details
;
All e.s.d.'s (except the e.s.d. in the dihedral angle between two l.s. planes)
are estimated using the full covariance matrix. The cell e.s.d.'s are taken
into account individually in the estimation of e.s.d.'s in distances, angles
and torsion angles; correlations between e.s.d.'s in cell parameters are only
used when they are defined by crystal symmetry. An approximate (isotropic)
treatment of cell e.s.d.'s is used for estimating e.s.d.'s involving l.s.
planes.
;
loop_
    _geom_bond_atom_site_label_1
    _geom_bond_atom_site_label_2
    _geom_bond_site_symmetry_2
    _geom_bond_distance
    _geom_bond_publ_flag
    Co1 N8 2_755 2.118(3) ?
    Co1 N8 . 2.118(3) ?
    Co1 N6 2_756 2.147(2) ?
    Co1 N6 1_554 2.147(2) ?
    Co1 N3 . 2.174(2) ?
    Co1 N3 2_755 2.174(2) ?
    N1 C10 . 1.325(4) ?
    N1 N2 . 1.356(4) ?
    N1 C7 . 1.472(4) ?
    N2 C9 . 1.319(4) ?
    N3 C10 . 1.322(4) ?
    N3 C9 . 1.352(4) ?
    N4 C12 . 1.333(4) ?
    N4 N5 . 1.344(4) ?
    N4 C8 . 1.459(4) ?
    N5 C11 . 1.311(4) ?
    N6 C12 . 1.318(4) ?
    N6 C11 . 1.354(4) ?
    N6 Co1 1_556 2.147(2) ?
    N7 C14 . 1.296(4) ?
    N7 C13 . 1.297(4) ?
    N8 C13 . 1.147(4) ?
    N9 C14 . 1.148(4) ?
    C1 C6 . 1.392(5) ?
    C1 C2 . 1.397(4) ?
    C1 C7 . 1.506(4) ?
    C2 C3 . 1.381(4) ?
    C2 C8 . 1.510(4) ?
    C3 C4 . 1.377(5) ?
    C3 H3A . 0.9300 ?
    C4 C5 . 1.370(5) ?
    C4 H4A . 0.9300 ?
    C5 C6 . 1.374(5) ?
    C5 H5A . 0.9300 ?
    C6 H6A . 0.9300 ?
    C7 H7A . 0.9700 ?
    C7 H7B . 0.9700 ?
    C8 H8A . 0.9700 ?
    C8 H8B . 0.9700 ?
    C9 H9A . 0.9300 ?
    C10 H10A . 0.9300 ?
    C11 H11A . 0.9300 ?
    C12 H12A . 0.9300 ?
loop_
    _geom_angle_atom_site_label_1
    _geom_angle_atom_site_label_2
    _geom_angle_atom_site_label_3
    _geom_angle_site_symmetry_1
    _geom_angle_site_symmetry_3
    _geom_angle
    _geom_angle_publ_flag
    N8 Co1 N8 2_755 . 180.00(6) ?
    N8 Co1 N6 2_755 2_756 88.36(9) ?
    N8 Co1 N6 . 2_756 91.64(9) ?
    N8 Co1 N6 2_755 1_554 91.64(9) ?
    N8 Co1 N6 . 1_554 88.36(9) ?
    N6 Co1 N6 2_756 1_554 180.00(13) ?
    N8 Co1 N3 2_755 . 91.36(9) ?
    N8 Co1 N3 . . 88.64(9) ?
    N6 Co1 N3 2_756 . 88.73(9) ?
    N6 Co1 N3 1_554 . 91.27(9) ?
    N8 Co1 N3 2_755 2_755 88.64(9) ?
    N8 Co1 N3 . 2_755 91.36(9) ?
    N6 Co1 N3 2_756 2_755 91.27(9) ?
    N6 Co1 N3 1_554 2_755 88.73(9) ?
    N3 Co1 N3 . 2_755 180.00(12) ?
    C10 N1 N2 . . 109.0(2) ?
    C10 N1 C7 . . 130.1(3) ?
    N2 N1 C7 . . 120.8(3) ?
    C9 N2 N1 . . 103.0(3) ?
    C10 N3 C9 . . 102.4(3) ?
    C10 N3 Co1 . . 131.0(2) ?
    C9 N3 Co1 . . 126.5(2) ?
    C12 N4 N5 . . 109.6(2) ?
    C12 N4 C8 . . 129.0(3) ?
    N5 N4 C8 . . 121.4(2) ?
    C11 N5 N4 . . 102.8(3) ?
    C12 N6 C11 . . 102.3(3) ?
    C12 N6 Co1 . 1_556 127.4(2) ?
    C11 N6 Co1 . 1_556 130.2(2) ?
    C14 N7 C13 . . 124.1(3) ?
    C13 N8 Co1 . . 169.2(3) ?
    C6 C1 C2 . . 119.0(3) ?
    C6 C1 C7 . . 118.3(3) ?
    C2 C1 C7 . . 122.7(3) ?
    C3 C2 C1 . . 118.7(3) ?
    C3 C2 C8 . . 119.4(3) ?
    C1 C2 C8 . . 121.8(3) ?
    C4 C3 C2 . . 121.5(3) ?
    C4 C3 H3A . . 119.3 ?
    C2 C3 H3A . . 119.3 ?
    C5 C4 C3 . . 120.0(4) ?
    C5 C4 H4A . . 120.0 ?
    C3 C4 H4A . . 120.0 ?
    C4 C5 C6 . . 119.5(4) ?
    C4 C5 H5A . . 120.3 ?
    C6 C5 H5A . . 120.3 ?
    C5 C6 C1 . . 121.3(3) ?
    C5 C6 H6A . . 119.3 ?
    C1 C6 H6A . . 119.3 ?
    N1 C7 C1 . . 112.1(2) ?
    N1 C7 H7A . . 109.2 ?
    C1 C7 H7A . . 109.2 ?
    N1 C7 H7B . . 109.2 ?
    C1 C7 H7B . . 109.2 ?
    H7A C7 H7B . . 107.9 ?
    N4 C8 C2 . . 112.7(3) ?
    N4 C8 H8A . . 109.0 ?
    C2 C8 H8A . . 109.0 ?
    N4 C8 H8B . . 109.0 ?
    C2 C8 H8B . . 109.0 ?
    H8A C8 H8B . . 107.8 ?
    N2 C9 N3 . . 114.4(3) ?
    N2 C9 H9A . . 122.8 ?
    N3 C9 H9A . . 122.8 ?
    N3 C10 N1 . . 111.2(3) ?
    N3 C10 H10A . . 124.4 ?
    N1 C10 H10A . . 124.4 ?
    N5 C11 N6 . . 114.8(3) ?
    N5 C11 H11A . . 122.6 ?
    N6 C11 H11A . . 122.6 ?
    N6 C12 N4 . . 110.5(3) ?
    N6 C12 H12A . . 124.7 ?
    N4 C12 H12A . . 124.7 ?
    N8 C13 N7 . . 174.2(3) ?
    N9 C14 N7 . . 171.4(3) ?
loop_
    _geom_torsion_atom_site_label_1
    _geom_torsion_atom_site_label_2
    _geom_torsion_atom_site_label_3
    _geom_torsion_atom_site_label_4
    _geom_torsion_site_symmetry_1
    _geom_torsion_site_symmetry_2
    _geom_torsion_site_symmetry_3
    _geom_torsion_site_symmetry_4
    _geom_torsion
    _geom_torsion_publ_flag
    C10 N1 N2 C9 . . . . -0.8(4) ?
    C7 N1 N2 C9 . . . . 175.3(3) ?
    N8 Co1 N3 C10 2_755 . . . -178.4(3) ?
    N8 Co1 N3 C10 . . . . 1.6(3) ?
    N6 Co1 N3 C10 2_756 . . . 93.2(3) ?
    N6 Co1 N3 C10 1_554 . . . -86.8(3) ?
    N8 Co1 N3 C9 2_755 . . . 5.4(3) ?
    N8 Co1 N3 C9 . . . . -174.6(3) ?
    N6 Co1 N3 C9 2_756 . . . -83.0(3) ?
    N6 Co1 N3 C9 1_554 . . . 97.0(3) ?
    C12 N4 N5 C11 . . . . -0.4(4) ?
    C8 N4 N5 C11 . . . . 179.3(3) ?
    N6 Co1 N8 C13 2_756 . . . 162.9(13) ?
    N6 Co1 N8 C13 1_554 . . . -17.1(13) ?
    N3 Co1 N8 C13 . . . . -108.5(13) ?
    N3 Co1 N8 C13 2_755 . . . 71.5(13) ?
    C6 C1 C2 C3 . . . . -1.5(5) ?
    C7 C1 C2 C3 . . . . 178.6(3) ?
    C6 C1 C2 C8 . . . . 174.6(3) ?
    C7 C1 C2 C8 . . . . -5.3(5) ?
    C1 C2 C3 C4 . . . . 1.3(5) ?
    C8 C2 C3 C4 . . . . -174.9(3) ?
    C2 C3 C4 C5 . . . . 0.4(6) ?
    C3 C4 C5 C6 . . . . -1.9(6) ?
    C4 C5 C6 C1 . . . . 1.7(6) ?
    C2 C1 C6 C5 . . . . 0.0(5) ?
    C7 C1 C6 C5 . . . . 179.9(3) ?
    C10 N1 C7 C1 . . . . -56.9(4) ?
    N2 N1 C7 C1 . . . . 128.0(3) ?
    C6 C1 C7 N1 . . . . 105.8(3) ?
    C2 C1 C7 N1 . . . . -74.3(4) ?
    C12 N4 C8 C2 . . . . 102.7(4) ?
    N5 N4 C8 C2 . . . . -77.0(4) ?
    C3 C2 C8 N4 . . . . -49.1(4) ?
    C1 C2 C8 N4 . . . . 134.9(3) ?
    N1 N2 C9 N3 . . . . 0.4(4) ?
    C10 N3 C9 N2 . . . . 0.1(4) ?
    Co1 N3 C9 N2 . . . . 177.2(2) ?
    C9 N3 C10 N1 . . . . -0.6(3) ?
    Co1 N3 C10 N1 . . . . -177.47(18) ?
    N2 N1 C10 N3 . . . . 0.9(3) ?
    C7 N1 C10 N3 . . . . -174.6(3) ?
    N4 N5 C11 N6 . . . . 0.1(4) ?
    C12 N6 C11 N5 . . . . 0.3(4) ?
    Co1 N6 C11 N5 1_556 . . . -175.5(2) ?
    C11 N6 C12 N4 . . . . -0.6(3) ?
    Co1 N6 C12 N4 1_556 . . . 175.45(18) ?
    N5 N4 C12 N6 . . . . 0.7(4) ?
    C8 N4 C12 N6 . . . . -179.0(3) ?
loop_
    _geom_hbond_atom_site_label_D
    _geom_hbond_atom_site_label_H
    _geom_hbond_atom_site_label_A
    _geom_hbond_site_symmetry_A
    _geom_hbond_distance_DH
    _geom_hbond_distance_HA
    _geom_hbond_distance_DA
    _geom_hbond_angle_DHA
    C9 H9A N9 1_445 0.93 2.54 3.308(4) 140
    C11 H11A N5 2_756 0.93 2.56 3.217(5) 128
    C12 H12A N9 2_766 0.93 2.48 3.286(4) 145
data_New_Global_Publ_Block
_journal_date_recd_electronic     2014-05-22
_journal_date_accepted     2014-05-27
_journal_name_full     'Acta Crystallographica, Section E'
_journal_year     2014
_journal_volume     70
_journal_issue      7
_journal_page_first     m244
_journal_page_last     m244
_journal_paper_category     QM
_journal_paper_doi     10.1107/S1600536814012331
_journal_coeditor_code     RZ5127
_publ_contact_author_name     'Xiaoping Shen'
_publ_contact_author_address
;
School of Chemistry and Chemical Engineering
Jiangsu University
Zhenjiang 212013
People's Republic of China
;
_publ_contact_author_email     'xiaopingshen@163.com'
_publ_contact_author_fax     ?
_publ_contact_author_phone     ?
_publ_section_title
;\
<i>catena</i>-Poly[[bis(dicyanamido-\k<i>N</i>^1^)cobalt(II)]bis{\m-1,2-bis[(1,\
2,4-triazol-1-yl)methyl]benzene-\k^2^<i>N</i>^4^:<i>N</i>^4'^}]
;
loop_
    _publ_author_name
    _publ_author_footnote
    _publ_author_address
    'Zhang, Jixia' .
;
School of Chemistry and Chemical Engineering,
Jiangsu University, Zhenjiang 212013,
People's Republic of China
;
    'Shen, Xiaoping' .
;
School of Chemistry and Chemical Engineering,
Jiangsu University, Zhenjiang 212013,
People's Republic of China
;
