# Supplementary material for: catena-Poly[[bis­(dicyanamido-κN 1)cobalt(II)]bis­{μ-1,2-bis­[(1,2,4-triazol-1-yl)meth­yl]benzene-κ2 N 4:N 4′}]
Source: Acta Crystallogr Sect E Struct Rep Online. 2014 Jun 4;70(Pt 7):m244. doi: 10.1107/S1600536814012331 (PMC4120635; doi:10.1107/S1600536814012331)
Supplement: Supplementary file 2 [file e-70-0m244-Isup2.hkl]

# 
# h,k,l, Fc-squared, Fo-squared, sigma(Fo-squared) and status flag 
# 
data_I
_shelx_title '  _080415e' 
_shelx_refln_list_code          4 
_shelx_F_calc_maximum      110.31 
_exptl_crystal_F_000       345.00 
_reflns_d_resolution_high  0.8302 
 
loop_ 
 _symmetry_equiv_pos_as_xyz 
 'x, y, z' 
 '-x, -y, -z' 
 
_cell_length_a     8.5172 
_cell_length_b     9.0915 
_cell_length_c     9.6217 
_cell_angle_alpha  93.984 
_cell_angle_beta   95.015 
_cell_angle_gamma  97.587 
 
_shelx_F_squared_multiplier     1.000 
 
loop_ 
 _refln_index_h 
 _refln_index_k 
 _refln_index_l 
 _refln_F_squared_calc 
 _refln_F_squared_meas 
 _refln_F_squared_sigma 
 _refln_observed_status 
   2   0   0     1805.61     1647.22     11.49 o 
   3   0   0       20.09       32.58      3.56 o 
   4   0   0        4.17        3.31      2.50 o 
   5   0   0      405.62      413.11      9.94 o 
   6   0   0      176.55      178.39      6.63 o 
   7   0   0       15.17       16.93      4.33 o 
   8   0   0       12.57       16.54      9.92 o 
   9   0   0      154.16      176.54     24.89 o 
  10   0   0        8.22       16.91      8.17 o 
 -10   1   0       17.56       32.26     12.33 o 
  -9   1   0        7.39        2.71      3.30 o 
  -8   1   0      318.96      352.94     11.17 o 
  -7   1   0       63.59       67.40     10.16 o 
  -6   1   0       80.47       84.37      8.55 o 
  -5   1   0        7.86        8.14      1.87 o 
  -4   1   0      400.61      401.28      8.65 o 
  -3   1   0      546.36      480.52      7.02 o 
  -2   1   0     8996.79     8625.25     39.37 o 
  -1   1   0       15.88        7.02      0.94 o 
   1   1   0     7770.71     7237.80     31.78 o 
   2   1   0      192.88      182.18      4.29 o 
   3   1   0      338.07      321.61      5.88 o 
   4   1   0       26.33       19.56      2.68 o 
   5   1   0      524.04      521.03     12.79 o 
   6   1   0       12.32       11.14      2.58 o 
   7   1   0       41.06       38.61      6.19 o 
   8   1   0       40.39       28.17      7.22 o 
   9   1   0       79.72       86.15     10.54 o 
 -10   2   0       75.39       62.02     11.74 o 
  -9   2   0       12.26       13.89      5.96 o 
  -8   2   0       29.74       21.46      5.42 o 
  -7   2   0      310.25      319.20     16.44 o 
  -6   2   0       61.32       62.70      5.45 o 
  -5   2   0      242.89      248.43      7.78 o 
  -4   2   0     1392.77     1313.21     18.58 o 
  -3   2   0     1068.25      994.94     15.51 o 
  -2   2   0     2181.44     2217.47     16.07 o 
  -1   2   0       16.86       20.29      2.65 o 
   0   2   0     3934.42     3744.06     20.63 o 
   1   2   0     8124.61     7803.83     36.92 o 
   2   2   0     1302.37     1223.99     11.37 o 
   3   2   0        0.72        0.79      2.23 o 
   4   2   0        0.63        3.33      1.94 o 
   5   2   0      204.24      199.58      7.59 o 
   6   2   0      545.41      581.94     20.10 o 
   7   2   0        0.57        1.48      4.17 o 
   8   2   0        6.47        9.34      2.81 o 
   9   2   0       83.03       84.39     10.34 o 
 -10   3   0        0.16        0.73      4.75 o 
  -9   3   0       65.03       71.54     11.77 o 
  -8   3   0        6.02        5.45      2.54 o 
  -7   3   0      435.34      465.73     16.11 o 
  -6   3   0      300.24      292.91     10.41 o 
  -5   3   0        4.92        1.23      3.05 o 
  -4   3   0       22.04       12.69      2.13 o 
  -3   3   0        7.70       10.60      3.20 o 
  -2   3   0     1512.76     1422.36     13.49 o 
  -1   3   0       17.61       26.91      3.06 o 
   0   3   0     1238.05     1315.43     15.79 o 
   1   3   0     2357.44     2296.98     19.78 o 
   2   3   0     3357.64     3391.84     40.99 o 
   3   3   0       75.19       76.95      4.61 o 
   4   3   0       17.68       10.63      3.23 o 
   5   3   0       51.44       62.01      4.34 o 
   6   3   0      159.21      167.19     11.64 o 
   7   3   0      215.85      246.47      9.72 o 
   8   3   0       39.59       28.55      6.05 o 
   9   3   0       10.80       11.54      5.18 o 
  -9   4   0      134.98      140.16     16.18 o 
  -8   4   0        1.45       -2.97      7.58 o 
  -7   4   0        5.73       11.45      2.49 o 
  -6   4   0      410.31      409.51     12.76 o 
  -5   4   0        0.71        6.76      2.63 o 
  -4   4   0      320.89      346.98     17.71 o 
  -3   4   0       10.19        8.93      2.90 o 
  -2   4   0       58.58       53.59      3.54 o 
  -1   4   0      836.79      786.76     13.66 o 
   0   4   0      271.31      294.83      7.38 o 
   1   4   0      790.58      815.29     14.17 o 
   2   4   0     2533.95     2540.14     31.50 o 
   3   4   0      593.60      599.78     13.30 o 
   4   4   0        9.33        9.57      3.97 o 
   5   4   0      266.37      272.68      9.90 o 
   6   4   0       21.98       17.48      4.62 o 
   7   4   0       20.73       13.31      3.94 o 
   8   4   0       30.06       19.07      6.70 o 
  -9   5   0       36.73       23.06      6.70 o 
  -8   5   0       76.51       85.70      8.73 o 
  -7   5   0        1.18       11.21      4.50 o 
  -6   5   0       24.35       19.74      4.60 o 
  -5   5   0      243.07      260.03     10.34 o 
  -4   5   0       85.27       93.32      5.17 o 
  -3   5   0      483.98      461.25     12.36 o 
  -2   5   0        0.83        2.77      4.84 o 
  -1   5   0      104.16       98.00      5.19 o 
   0   5   0     1186.32     1202.82     18.38 o 
   1   5   0      199.50      189.39     10.19 o 
   2   5   0     1328.62     1364.21     27.75 o 
   3   5   0      827.02      883.14     17.98 o 
   4   5   0      177.36      182.57      8.56 o 
   5   5   0        1.04        6.33      2.88 o 
   6   5   0      154.72      170.72     10.10 o 
   7   5   0       30.13       19.98      9.12 o 
   8   5   0       59.36       59.81     10.59 o 
  -9   6   0       19.46       18.47      5.81 o 
  -8   6   0        9.09       12.40      6.57 o 
  -7   6   0       57.54       57.77     11.28 o 
  -6   6   0        6.79       10.54      2.75 o 
  -5   6   0      215.15      206.50     12.25 o 
  -4   6   0      237.40      223.63     10.32 o 
  -3   6   0       21.40       22.49      5.33 o 
  -2   6   0      441.45      446.32     11.62 o 
  -1   6   0       26.19       24.88      3.39 o 
   0   6   0      470.79      487.89     12.22 o 
   1   6   0      126.86      128.70      6.95 o 
   2   6   0       28.73       38.74      5.48 o 
   3   6   0      343.86      317.93     11.68 o 
   4   6   0       86.59       92.13     11.41 o 
   5   6   0      122.10      125.23      8.55 o 
   6   6   0       47.81       52.17     12.21 o 
   7   6   0       22.50       17.12     12.63 o 
  -8   7   0       51.77       26.43     10.44 o 
  -7   7   0       61.43       45.09     22.44 o 
  -6   7   0        9.80       13.02      6.07 o 
  -5   7   0       10.21        8.27      3.02 o 
  -4   7   0      440.79      470.38     16.79 o 
  -3   7   0      124.80      123.95      8.32 o 
  -2   7   0       81.73       78.12      6.15 o 
  -1   7   0        4.31        6.16      2.28 o 
   0   7   0        1.52        1.71      2.29 o 
   1   7   0      133.46      135.05      7.51 o 
   2   7   0      287.72      239.03     11.61 o 
   3   7   0      755.01      769.49     43.46 o 
   4   7   0       44.00       50.39     11.31 o 
   5   7   0        8.33        8.24      8.85 o 
   6   7   0       26.71       22.52      7.61 o 
  -7   8   0       59.23       93.65     36.87 o 
  -6   8   0       22.21       26.10      8.03 o 
  -5   8   0       27.77       21.79      8.40 o 
  -4   8   0      182.30      178.19     12.16 o 
  -3   8   0        2.48        5.15      3.29 o 
  -2   8   0       18.28       23.18      5.99 o 
  -1   8   0       54.99       59.64      6.31 o 
   0   8   0       43.99       50.63      6.28 o 
   1   8   0      250.36      249.18     10.99 o 
   2   8   0      240.16      228.78     23.30 o 
   3   8   0       99.17       99.61     11.34 o 
   4   8   0       68.05       66.63     14.08 o 
   5   8   0       12.24       18.08      9.60 o 
  -6   9   0       39.08       33.46     12.61 o 
  -5   9   0       18.42        0.91      9.46 o 
  -4   9   0       60.58       66.29     14.40 o 
  -3   9   0       80.97       79.09     10.52 o 
  -2   9   0       35.14       37.89     10.73 o 
  -1   9   0      200.61      208.45     26.74 o 
   0   9   0       68.16       72.34      8.59 o 
   1   9   0        9.60        4.04      8.14 o 
   2   9   0       51.26       46.45     10.97 o 
   3   9   0      127.73      134.45     18.67 o 
   4   9   0       38.41       56.67     10.76 o 
  -5  10   0       24.10        9.90     12.35 o 
  -4  10   0       38.06       55.54     11.45 o 
  -3  10   0      110.55      116.24     12.00 o 
  -2  10   0       78.47       67.47      8.81 o 
  -1  10   0       34.81       22.80     15.08 o 
   0  10   0        2.50       18.76      8.43 o 
   1  10   0       28.35       40.86     13.92 o 
   2  10   0       40.87       28.93      6.69 o 
  -2 -10   1       25.26       39.59     12.26 o 
  -1 -10   1       12.68       12.54      8.96 o 
   0 -10   1        0.64       -0.04      5.13 o 
   1 -10   1      139.23      119.76     13.40 o 
   2 -10   1       42.13       33.30     14.56 o 
   3 -10   1       35.28       32.15      8.85 o 
   4 -10   1      105.57      104.89     19.55 o 
   5 -10   1       43.53       46.55     14.38 o 
  -4  -9   1        3.07        8.67      5.98 o 
  -3  -9   1      102.97      111.37     15.79 o 
  -2  -9   1       73.58       95.37     25.51 o 
  -1  -9   1       60.80       85.96     18.42 o 
   0  -9   1        6.08        4.92      5.58 o 
   1  -9   1       83.01       85.63      8.98 o 
   2  -9   1      458.19      473.40     24.43 o 
   3  -9   1        9.43        8.77      4.78 o 
   4  -9   1        8.97       14.23      6.51 o 
   5  -9   1        2.53        6.69      5.26 o 
   6  -9   1       36.05       49.77     10.26 o 
  -5  -8   1      110.61      119.33     12.09 o 
  -4  -8   1        5.17        4.93      3.79 o 
  -3  -8   1       13.72        3.42     11.33 o 
  -2  -8   1      322.56      325.50     18.93 o 
  -1  -8   1      192.62      189.89     14.27 o 
   0  -8   1      112.56      115.16      8.90 o 
   1  -8   1       56.98       48.48      8.08 o 
   2  -8   1       92.19       95.91      7.21 o 
   3  -8   1       13.64       17.10      3.85 o 
   4  -8   1      128.49      134.52     12.74 o 
   5  -8   1       92.05      107.94     12.00 o 
   6  -8   1       35.69       41.12      9.29 o 
   7  -8   1      129.86      153.31     13.55 o 
  -6  -7   1       59.53       42.74     14.91 o 
  -5  -7   1      189.08      206.45     19.13 o 
  -4  -7   1      175.82      196.46     14.31 o 
  -3  -7   1      145.62      135.52      8.86 o 
  -2  -7   1      113.50      100.87     10.00 o 
  -1  -7   1       21.75       13.38      2.49 o 
   0  -7   1       12.11       15.96      4.32 o 
   1  -7   1       33.94       24.25      6.52 o 
   2  -7   1      129.81      125.29     11.38 o 
   3  -7   1      735.38      760.20     34.91 o 
   4  -7   1       23.82       24.60      4.03 o 
   5  -7   1      113.49      118.93     12.04 o 
   6  -7   1       10.52       10.20      3.23 o 
   7  -7   1      108.56      111.43     14.37 o 
   8  -7   1       94.40      103.54     11.59 o 
  -7  -6   1       27.71       27.83      8.43 o 
  -6  -6   1       76.77       81.07     11.55 o 
  -5  -6   1      730.14      729.28     53.93 o 
  -4  -6   1        8.70       10.75      3.82 o 
  -3  -6   1        0.47        9.60      3.09 o 
  -2  -6   1       58.86       61.62      5.15 o 
  -1  -6   1       33.07       31.94      4.93 o 
   0  -6   1      769.43      809.77     16.55 o 
   1  -6   1      195.03      182.45      9.08 o 
   2  -6   1      166.35      171.54      7.60 o 
   3  -6   1      227.39      239.95      8.10 o 
   4  -6   1      803.01      881.54     24.74 o 
   5  -6   1       52.55       63.08    659.83 o 
   6  -6   1       47.65       25.18      7.03 o 
   7  -6   1       27.71       25.41      6.55 o 
   8  -6   1      113.02      116.90     11.73 o 
   9  -6   1       26.41       29.17     17.09 o 
  -8  -5   1       68.57       73.67     24.75 o 
  -7  -5   1      168.15      167.58     14.63 o 
  -6  -5   1       38.62       31.90      6.81 o 
  -5  -5   1       28.83       29.16      5.30 o 
  -4  -5   1      636.59      632.48     19.17 o 
  -3  -5   1      155.59      170.61      7.18 o 
  -2  -5   1      510.39      502.38     13.15 o 
  -1  -5   1        4.23        7.02      1.64 o 
   0  -5   1       71.58       60.79      4.27 o 
   1  -5   1      203.91      181.13      6.30 o 
   2  -5   1      399.02      405.24     10.26 o 
   3  -5   1       32.49       24.00      3.42 o 
   4  -5   1      359.01      375.67     10.16 o 
   5  -5   1      123.03      112.97      6.13 o 
   6  -5   1       92.38       94.58      6.83 o 
   7  -5   1       58.97       55.13      7.71 o 
   8  -5   1        2.03        7.10      4.26 o 
   9  -5   1      105.55       98.51     17.13 o 
  -8  -4   1       10.72       11.85      6.92 o 
  -7  -4   1       12.35       10.44      4.01 o 
  -6  -4   1      275.06      287.99     13.29 o 
  -5  -4   1      127.00      112.42      7.93 o 
  -4  -4   1      273.71      270.05      8.93 o 
  -3  -4   1      572.18      542.95     12.48 o 
  -2  -4   1      227.00      220.73      6.95 o 
  -1  -4   1       17.81       29.95      2.63 o 
   0  -4   1     1249.94     1316.39     19.62 o 
   1  -4   1      844.61      802.37     13.38 o 
   2  -4   1       91.60      100.37      4.28 o 
   3  -4   1       13.19       17.30      4.33 o 
   4  -4   1      642.39      688.71     14.52 o 
   5  -4   1      239.56      243.91     10.32 o 
   6  -4   1        1.81        9.35      2.38 o 
   7  -4   1      229.08      263.38     12.29 o 
   8  -4   1       35.53       37.22      7.60 o 
   9  -4   1       82.61       81.68     11.09 o 
  -9  -3   1        0.43        6.59      4.58 o 
  -8  -3   1        9.97        9.18      8.75 o 
  -7  -3   1       86.44       89.69     16.82 o 
  -6  -3   1       82.78       75.28      7.81 o 
  -5  -3   1      188.00      199.00      7.33 o 
  -4  -3   1      242.28      234.32      9.17 o 
  -3  -3   1     1346.83     1316.16     20.05 o 
  -2  -3   1     2820.81     2875.60     37.78 o 
  -1  -3   1       10.05       11.51      1.94 o 
   0  -3   1      209.61      192.48      4.61 o 
   1  -3   1        0.81       -1.66      1.66 o 
   2  -3   1      956.51      912.79     14.21 o 
   3  -3   1       18.22       28.55      3.10 o 
   4  -3   1        0.62        3.44      1.45 o 
   5  -3   1      634.56      668.48     15.61 o 
   6  -3   1      175.42      180.60      7.89 o 
   7  -3   1      324.65      323.98     11.05 o 
   8  -3   1      106.77      102.43      9.16 o 
   9  -3   1        2.42        3.09      3.06 o 
  10  -3   1       15.04       22.80      9.83 o 
  -9  -2   1       47.86       42.25     13.05 o 
  -8  -2   1       14.70        9.11      3.73 o 
  -7  -2   1        4.15        2.99      3.17 o 
  -6  -2   1      479.17      521.91     24.04 o 
  -5  -2   1      548.13      567.16     14.37 o 
  -4  -2   1      342.00      349.17      9.41 o 
  -3  -2   1      553.95      525.96     10.38 o 
  -2  -2   1     1873.63     1768.21     14.58 o 
  -1  -2   1       95.13      106.98      3.64 o 
   0  -2   1      279.20      352.73      5.75 o 
   1  -2   1      171.34      182.81      4.16 o 
   2  -2   1       44.62       46.95      2.70 o 
   3  -2   1     1119.12     1067.03     15.97 o 
   4  -2   1      266.83      268.36     12.00 o 
   5  -2   1     1064.09     1084.24     22.17 o 
   6  -2   1      101.45      100.56      5.11 o 
   7  -2   1       21.55       16.18      2.80 o 
   8  -2   1       35.99       24.48      5.17 o 
   9  -2   1       23.72       27.32      7.91 o 
  10  -2   1       38.43       36.06     18.01 o 
 -10  -1   1       28.17       28.25      9.70 o 
  -9  -1   1      103.21      129.15     12.01 o 
  -8  -1   1       14.52       15.73      3.99 o 
  -7  -1   1        1.16        6.28      2.70 o 
  -6  -1   1      159.02      169.38      7.77 o 
  -5  -1   1      660.75      730.56     17.00 o 
  -4  -1   1      197.20      188.24      6.09 o 
  -3  -1   1      183.43      197.58      5.62 o 
  -2  -1   1     1644.61     1563.45     13.05 o 
  -1  -1   1       10.23        9.13      1.62 o 
   1  -1   1      379.95      341.50      3.81 o 
   2  -1   1       14.52       12.18      4.21 o 
   3  -1   1     1348.41     1373.20     12.29 o 
   4  -1   1       55.02       50.02      3.25 o 
   5  -1   1       20.50       22.04      2.52 o 
   6  -1   1      238.28      246.68      8.57 o 
   7  -1   1       47.91       39.46      5.74 o 
   8  -1   1       61.23       45.83     10.94 o 
   9  -1   1       57.28       58.32     15.47 o 
  10  -1   1       24.75       11.27      8.09 o 
 -10   0   1       17.98       15.29     10.35 o 
  -9   0   1      150.02      176.06     15.39 o 
  -8   0   1       31.97       28.40      6.08 o 
  -7   0   1        0.94        4.77      5.81 o 
  -6   0   1       32.29       21.75      3.22 o 
  -5   0   1      387.68      425.36     10.88 o 
  -4   0   1      320.31      298.19      7.59 o 
  -3   0   1       38.11       38.84      3.46 o 
  -2   0   1     7393.92     7338.50     35.46 o 
  -1   0   1      813.96      822.32      7.74 o 
   1   0   1      661.76      664.18     10.45 o 
   2   0   1      311.72      293.01     12.52 o 
   3   0   1       24.07       14.39      1.69 o 
   4   0   1      103.11       96.20      4.91 o 
   5   0   1      111.91      117.24      5.30 o 
   6   0   1      207.41      208.42      5.81 o 
   7   0   1      146.35      172.20      7.61 o 
   8   0   1        9.79        9.09      3.87 o 
   9   0   1       98.14       95.36      9.64 o 
 -10   1   1       29.72       22.65      8.20 o 
  -9   1   1      101.08      102.25     10.52 o 
  -8   1   1       69.24       77.68      8.44 o 
  -7   1   1        0.35        5.74      3.26 o 
  -6   1   1        0.60        6.18      3.01 o 
  -5   1   1        8.04        7.10      2.02 o 
  -4   1   1     3134.83     3108.42     41.15 o 
  -3   1   1     1524.91     1606.78     16.32 o 
  -2   1   1      101.38      164.87      7.32 o 
  -1   1   1     2328.15     2210.69     13.65 o 
   0   1   1     1007.41      964.85      7.31 o 
   1   1   1      268.63      253.00      4.51 o 
   2   1   1      621.38      615.53      6.81 o 
   3   1   1      399.70      366.40      8.53 o 
   4   1   1        4.83        7.46      1.57 o 
   5   1   1      126.50      117.95      4.93 o 
   6   1   1      253.89      253.27      9.03 o 
   7   1   1      289.68      316.78     10.92 o 
   8   1   1       14.62       12.59      3.82 o 
   9   1   1       13.19        5.36      7.38 o 
 -10   2   1        5.76        8.02      7.24 o 
  -9   2   1      113.99      129.99     12.70 o 
  -8   2   1       23.36       25.10      5.64 o 
  -7   2   1        8.50       11.20      3.62 o 
  -6   2   1      136.47      140.84      6.63 o 
  -5   2   1      291.08      277.74     12.42 o 
  -4   2   1      228.14      240.44      6.94 o 
  -3   2   1     1629.71     1573.14     22.71 o 
  -2   2   1     1360.63     1289.41     14.52 o 
  -1   2   1      606.74      588.33      8.21 o 
   0   2   1      983.61      995.00      9.70 o 
   1   2   1        1.92        1.44      0.97 o 
   2   2   1      121.09      130.05      5.69 o 
   3   2   1       81.10       79.19      3.45 o 
   4   2   1      375.94      370.03     10.03 o 
   5   2   1      104.36       96.96      4.63 o 
   6   2   1      213.32      225.52     10.32 o 
   7   2   1       98.22      100.45      6.48 o 
   8   2   1       64.58       71.88      5.92 o 
   9   2   1        1.77       -1.71      9.09 o 
 -10   3   1        0.25       -0.22     14.40 o 
  -9   3   1       81.27       82.36      9.74 o 
  -8   3   1      172.75      190.26     14.81 o 
  -7   3   1      191.79      191.15      9.91 o 
  -6   3   1       31.83       36.73      4.39 o 
  -5   3   1        2.07        4.63      2.00 o 
  -4   3   1     1229.49     1254.38     19.15 o 
  -3   3   1      161.02      142.92      5.43 o 
  -2   3   1      613.21      556.93     10.95 o 
  -1   3   1        5.43        6.29      2.55 o 
   0   3   1     1946.48     1815.83     15.27 o 
   1   3   1      257.15      252.22      6.56 o 
   2   3   1      103.03      128.64      5.10 o 
   3   3   1      258.90      287.49      7.17 o 
   4   3   1       68.57       59.56      4.24 o 
   5   3   1       91.28      105.26      5.70 o 
   6   3   1        8.82        5.49      2.70 o 
   7   3   1      141.31      148.84      9.67 o 
   8   3   1       51.40       48.83     10.95 o 
   9   3   1        7.14        7.27      9.65 o 
  -9   4   1       91.97       84.97     11.95 o 
  -8   4   1      194.68      172.88     12.00 o 
  -7   4   1       36.06       34.68      6.50 o 
  -6   4   1      127.83      128.79      7.19 o 
  -5   4   1      125.89      112.30      6.11 o 
  -4   4   1      375.16      339.73      9.76 o 
  -3   4   1      771.52      810.30     14.38 o 
  -2   4   1        6.96        5.90      1.62 o 
  -1   4   1      790.54      780.01     15.59 o 
   0   4   1     1467.90     1464.63     22.09 o 
   1   4   1     1736.37     1776.19     29.95 o 
   2   4   1       22.56       20.33      3.93 o 
   3   4   1      200.28      197.96      7.20 o 
   4   4   1       90.53       75.99      4.99 o 
   5   4   1      221.47      223.80      8.56 o 
   6   4   1      123.22      132.92      7.10 o 
   7   4   1        0.27       -0.13      3.57 o 
   8   4   1       38.51       48.09     22.72 o 
  -9   5   1       17.16       19.97      8.08 o 
  -8   5   1       74.70       72.10     18.49 o 
  -7   5   1      127.94      129.81     12.19 o 
  -6   5   1       49.80       58.20      5.67 o 
  -5   5   1        3.39        6.58      3.18 o 
  -4   5   1       15.95       16.23      3.74 o 
  -3   5   1     1620.47     1725.69     31.25 o 
  -2   5   1     1041.42     1054.79     20.05 o 
  -1   5   1      100.10       75.33      5.33 o 
   0   5   1      229.30      227.89      7.66 o 
   1   5   1      896.92      915.44     17.99 o 
   2   5   1        4.82        6.12      3.10 o 
   3   5   1       59.71       60.68      4.57 o 
   4   5   1      122.15      122.86      8.77 o 
   5   5   1       28.59       14.34      4.97 o 
   6   5   1       74.72       82.48      9.50 o 
   7   5   1       24.10       21.67      5.89 o 
  -9   6   1        3.47        0.65     15.10 o 
  -8   6   1       38.45       41.21     10.25 o 
  -7   6   1      242.42      237.01     21.40 o 
  -6   6   1      115.78      132.46     26.23 o 
  -5   6   1        0.45        1.95      3.83 o 
  -4   6   1      310.15      292.67     11.39 o 
  -3   6   1       73.03       61.38      6.79 o 
  -2   6   1      560.59      557.29     13.56 o 
  -1   6   1      143.39      150.93      9.03 o 
   0   6   1       89.39       80.23      5.11 o 
   1   6   1      264.18      279.10      8.60 o 
   2   6   1      582.33      571.88     17.89 o 
   3   6   1        1.27        6.16      2.15 o 
   4   6   1       90.45       74.50     11.18 o 
   5   6   1      122.13      129.81     14.81 o 
   6   6   1      194.03      172.59     18.90 o 
   7   6   1       49.43       75.82     11.32 o 
  -8   7   1       24.28       26.30      8.76 o 
  -7   7   1       66.96       46.33     10.23 o 
  -6   7   1      562.10      550.02     44.03 o 
  -5   7   1        0.38        9.56      4.05 o 
  -4   7   1        4.97        1.10      3.82 o 
  -3   7   1      198.22      209.47     14.28 o 
  -2   7   1      361.84      367.19     12.25 o 
  -1   7   1      235.71      248.76     11.87 o 
   0   7   1        7.19        3.88      2.57 o 
   1   7   1       57.77       67.96     11.38 o 
   2   7   1        9.19       10.21      2.86 o 
   3   7   1      729.53      726.85     22.62 o 
   4   7   1       38.88       26.89      9.19 o 
   5   7   1        0.49        5.67      4.11 o 
   6   7   1       36.69       40.42     11.18 o 
  -7   8   1       68.70       68.68     18.67 o 
  -6   8   1       77.62       84.09     13.43 o 
  -5   8   1      217.87      229.51     15.54 o 
  -4   8   1       26.76       25.41      7.52 o 
  -3   8   1        2.52        5.37      3.25 o 
  -2   8   1        9.40       10.51      3.63 o 
  -1   8   1      418.97      459.81     22.90 o 
   0   8   1        8.37        3.82      6.19 o 
   1   8   1      160.05      152.56     16.17 o 
   2   8   1      364.53      382.66     21.73 o 
   3   8   1       82.93       85.77     14.35 o 
   4   8   1       29.87       17.22      5.84 o 
   5   8   1       11.38       21.11      6.68 o 
  -6   9   1      138.42      114.89     13.95 o 
  -5   9   1        4.97       -2.05      6.05 o 
  -4   9   1       16.66       21.92      6.23 o 
  -3   9   1       13.73       17.08      6.08 o 
  -2   9   1       19.82       22.92      5.31 o 
  -1   9   1      339.36      309.59     18.94 o 
   0   9   1      323.33      367.60     19.61 o 
   1   9   1        2.70        8.68      2.50 o 
   2   9   1       27.54       27.11      7.93 o 
   3   9   1      108.12      128.69     12.60 o 
   4   9   1        8.52        5.05      5.05 o 
  -5  10   1       65.64       54.25     10.25 o 
  -4  10   1      138.55      122.67     18.57 o 
  -3  10   1       48.49       37.04     18.94 o 
  -2  10   1        1.82        2.25      7.19 o 
  -1  10   1       60.56       63.45      9.38 o 
   0  10   1       69.88       63.06      9.54 o 
   1  10   1       47.69       40.16     16.55 o 
   2  10   1        1.67        5.15      5.02 o 
  -2 -10   2       45.81       45.73     10.56 o 
  -1 -10   2       25.49       -4.28     28.79 o 
   0 -10   2        0.28        2.77      7.11 o 
   1 -10   2       74.02       62.61      9.67 o 
   2 -10   2      269.85      313.84     26.73 o 
   3 -10   2       91.76      112.77     13.18 o 
   4 -10   2       52.71       30.46      7.81 o 
   5 -10   2       60.71       64.75     11.51 o 
  -4  -9   2        4.39        5.14      6.95 o 
  -3  -9   2       42.84       37.56      9.16 o 
  -2  -9   2       21.25       21.18      7.58 o 
  -1  -9   2       50.58       37.29      8.23 o 
   0  -9   2      132.37      133.40      9.23 o 
   1  -9   2       58.36       65.60      9.99 o 
   2  -9   2      200.91      205.74     11.33 o 
   3  -9   2      183.66      193.75     15.33 o 
   4  -9   2        7.08        5.01      3.11 o 
   5  -9   2        0.37        2.88      6.86 o 
   6  -9   2       72.42       70.72     17.53 o 
  -5  -8   2       40.67       25.33     11.05 o 
  -4  -8   2        0.32        0.49      5.63 o 
  -3  -8   2        0.76       -0.11      3.76 o 
  -2  -8   2      504.85      519.22     21.41 o 
  -1  -8   2      138.26      146.90      8.46 o 
   0  -8   2       36.42       49.72      6.96 o 
   1  -8   2        7.18       10.94      4.11 o 
   2  -8   2       42.08       49.36      7.09 o 
   3  -8   2       97.44       88.54      7.69 o 
   4  -8   2      414.63      418.39     23.47 o 
   5  -8   2      178.66      183.82     10.80 o 
   6  -8   2       26.50       21.20     14.85 o 
   7  -8   2       43.36       35.56     12.92 o 
  -6  -7   2       64.96       68.93     12.91 o 
  -5  -7   2       59.25       80.23     20.40 o 
  -4  -7   2      152.04      148.91     12.38 o 
  -3  -7   2       30.48       21.79      7.03 o 
  -2  -7   2       72.66       74.08     10.79 o 
  -1  -7   2       41.91       44.18      6.66 o 
   0  -7   2       10.76       12.90      3.45 o 
   1  -7   2       39.36       37.13      5.29 o 
   2  -7   2      128.19      129.81     11.07 o 
   3  -7   2      694.63      689.72     31.97 o 
   4  -7   2       84.21       90.44      6.30 o 
   5  -7   2      275.30      285.15     11.11 o 
   6  -7   2       24.39       20.45     23.51 o 
   7  -7   2        0.74        1.44     13.97 o 
   8  -7   2       54.04       64.40     15.17 o 
  -7  -6   2       63.11       51.83      9.60 o 
  -6  -6   2       78.02      100.10     24.91 o 
  -5  -6   2      389.26      417.04     22.53 o 
  -4  -6   2        1.66        6.05      2.19 o 
  -3  -6   2       37.38       27.58      3.79 o 
  -2  -6   2      112.24      128.13      7.29 o 
  -1  -6   2      110.45      110.93      5.66 o 
   0  -6   2      105.24      106.79      5.34 o 
   1  -6   2      364.96      378.32     18.41 o 
   2  -6   2       81.71       82.48      5.59 o 
   3  -6   2      121.80      132.11      6.16 o 
   4  -6   2      911.72      931.49     29.24 o 
   5  -6   2      212.10      210.20      9.85 o 
   6  -6   2      119.39      109.65     10.86 o 
   7  -6   2        0.38        2.85      3.22 o 
   8  -6   2        1.04       -0.89      7.44 o 
  -8  -5   2       14.16        8.98      4.74 o 
  -7  -5   2      110.17      116.09     14.00 o 
  -6  -5   2       68.20       53.06     10.61 o 
  -5  -5   2       24.03       18.09      3.82 o 
  -4  -5   2      128.96      129.54      6.53 o 
  -3  -5   2       75.65       68.79      5.42 o 
  -2  -5   2      380.15      401.80     11.32 o 
  -1  -5   2      215.76      203.32      6.99 o 
   0  -5   2      569.81      562.21     16.10 o 
   1  -5   2       59.29       67.08      4.07 o 
   2  -5   2      382.57      373.39      9.31 o 
   3  -5   2      294.00      299.13     12.11 o 
   4  -5   2      328.25      338.51     10.49 o 
   5  -5   2      514.36      546.82     14.53 o 
   6  -5   2        2.21        7.40      2.09 o 
   7  -5   2       40.65       25.96      6.32 o 
   8  -5   2        1.83        5.20      1.72 o 
   9  -5   2        5.06       -1.39      4.16 o 
  -8  -4   2       43.00       53.01     12.57 o 
  -7  -4   2        4.73        8.41      5.18 o 
  -6  -4   2      116.82      100.99      7.87 o 
  -5  -4   2      198.46      187.51      9.69 o 
  -4  -4   2      347.03      354.01     10.37 o 
  -3  -4   2       40.16       42.85      3.87 o 
  -2  -4   2      555.92      597.34     11.54 o 
  -1  -4   2      668.73      726.63     12.21 o 
   0  -4   2        7.24        5.15      1.11 o 
   1  -4   2     1123.16     1117.18     16.86 o 
   2  -4   2       35.75       42.29      3.78 o 
   3  -4   2      597.36      624.73     12.66 o 
   4  -4   2       40.27       47.28      3.73 o 
   5  -4   2      541.26      506.79     11.79 o 
   6  -4   2      235.17      234.68     12.48 o 
   7  -4   2       46.77       28.34      4.27 o 
   8  -4   2        5.72        9.14      2.90 o 
   9  -4   2       13.81        5.15      5.53 o 
  -9  -3   2        9.74       18.26      6.96 o 
  -8  -3   2        0.58       -1.06      3.72 o 
  -7  -3   2       65.80       86.27      9.17 o 
  -6  -3   2      131.25      127.60      8.55 o 
  -5  -3   2      392.18      395.41      9.81 o 
  -4  -3   2      746.34      767.49     21.48 o 
  -3  -3   2       66.16       68.35      4.49 o 
  -2  -3   2      386.77      398.04      8.76 o 
  -1  -3   2     1254.83     1215.51     17.71 o 
   0  -3   2      298.41      295.21      4.96 o 
   1  -3   2      241.51      210.67      4.24 o 
   2  -3   2        0.82        0.71      2.11 o 
   3  -3   2       43.38       43.09      3.12 o 
   4  -3   2     1304.38     1367.84     22.85 o 
   5  -3   2      321.36      337.34      8.98 o 
   6  -3   2      215.88      212.97      7.67 o 
   7  -3   2      162.73      160.91      9.54 o 
   8  -3   2       86.08       83.21     11.26 o 
   9  -3   2       17.49        5.94      3.78 o 
  -9  -2   2       83.08       84.63     25.82 o 
  -8  -2   2      106.92      100.87     10.22 o 
  -7  -2   2        0.97        6.94      3.42 o 
  -6  -2   2      294.67      285.64     10.39 o 
  -5  -2   2      407.47      402.55     11.44 o 
  -4  -2   2      278.14      265.84      8.14 o 
  -3  -2   2       60.20       57.63      3.59 o 
  -2  -2   2       97.31       91.02      3.96 o 
  -1  -2   2      410.94      399.30      6.22 o 
   0  -2   2     2821.46     2781.62     14.73 o 
   1  -2   2      179.28      159.09      3.18 o 
   2  -2   2        1.40        1.36      1.19 o 
   3  -2   2      143.17      134.50      4.29 o 
   4  -2   2      784.41      791.63     14.24 o 
   5  -2   2     1337.44     1393.07     26.91 o 
   6  -2   2      286.92      290.28     10.00 o 
   7  -2   2       18.12       20.08      4.48 o 
   8  -2   2        0.67        6.96      2.52 o 
   9  -2   2        7.08       12.84      5.31 o 
  -9  -1   2        3.72        5.33      5.79 o 
  -8  -1   2      256.07      266.53     19.16 o 
  -7  -1   2       28.57       29.53      6.20 o 
  -6  -1   2       46.75       37.93      5.92 o 
  -5  -1   2      232.05      231.86      8.75 o 
  -4  -1   2      982.62     1007.80     21.97 o 
  -3  -1   2      103.85       99.04      4.65 o 
  -2  -1   2      191.26      149.15      5.11 o 
  -1  -1   2     1364.32     1318.91     11.85 o 
   0  -1   2      129.46      120.33      2.72 o 
   1  -1   2     9606.42     9272.90     57.99 o 
   2  -1   2       79.88       84.86      3.83 o 
   3  -1   2      512.42      505.93      8.25 o 
   4  -1   2      284.41      287.65      7.49 o 
   5  -1   2      363.37      379.35     11.15 o 
   6  -1   2       71.48       69.33      4.44 o 
   7  -1   2       84.80       84.11     10.11 o 
   8  -1   2       57.83       33.84      9.65 o 
   9  -1   2        6.47       13.21     13.11 o 
 -10   0   2       44.46       38.24      8.27 o 
  -9   0   2       11.31       11.85      4.20 o 
  -8   0   2        2.76        7.08      4.84 o 
  -7   0   2      133.41      150.82     11.14 o 
  -6   0   2      196.77      215.37      8.10 o 
  -5   0   2      181.05      151.76      7.68 o 
  -4   0   2      265.57      269.56      7.63 o 
  -3   0   2      370.91      359.45      8.24 o 
  -2   0   2      342.55      333.17      6.76 o 
  -1   0   2       97.67      115.04      3.92 o 
   0   0   2     1734.70     1700.90     10.55 o 
   1   0   2     6752.97     6577.78     29.00 o 
   2   0   2      142.49      127.04      6.02 o 
   3   0   2       72.35       69.87      6.76 o 
   4   0   2       22.08       28.00      4.80 o 
   5   0   2      267.89      266.98      8.28 o 
   6   0   2     1142.84     1253.62     31.11 o 
   7   0   2       58.72       54.55      3.73 o 
   8   0   2       12.20        9.46      4.82 o 
   9   0   2        4.55        9.58      6.72 o 
 -10   1   2       10.98        4.14      9.62 o 
  -9   1   2       51.90       48.87      8.95 o 
  -8   1   2       14.69       20.35      4.97 o 
  -7   1   2       14.72       14.42      4.22 o 
  -6   1   2      226.42      231.08      9.91 o 
  -5   1   2       42.79       43.54      4.49 o 
  -4   1   2        5.43       10.23      2.41 o 
  -3   1   2     1087.64     1158.27     18.06 o 
  -2   1   2    12168.56    11780.83    139.13 o 
  -1   1   2       87.93       92.22      4.41 o 
   0   1   2     3334.10     3210.81     22.03 o 
   1   1   2      800.04      757.13      7.22 o 
   2   1   2      134.36      110.10      2.61 o 
   3   1   2      330.20      324.40     13.15 o 
   4   1   2      689.49      716.68     12.09 o 
   5   1   2       23.68       22.97      5.01 o 
   6   1   2      199.09      208.69      5.88 o 
   7   1   2      399.98      404.72     12.67 o 
   8   1   2       29.13       25.38      8.76 o 
   9   1   2        2.22        2.37      9.20 o 
 -10   2   2       62.30       44.75     14.18 o 
  -9   2   2       55.74       48.54     10.28 o 
  -8   2   2        3.33        5.38     11.01 o 
  -7   2   2       16.43       17.98      4.07 o 
  -6   2   2      402.54      428.31     13.66 o 
  -5   2   2      465.65      486.64     14.99 o 
  -4   2   2     3530.63     3556.34     47.34 o 
  -3   2   2      137.73      117.52      5.16 o 
  -2   2   2     1271.02     1212.21     12.66 o 
  -1   2   2      733.74      663.75      9.54 o 
   0   2   2      360.22      346.61      6.35 o 
   1   2   2      341.64      340.73      5.76 o 
   2   2   2     1837.60     1837.29     24.69 o 
   3   2   2      381.60      348.76      9.42 o 
   4   2   2        7.26        5.72      1.97 o 
   5   2   2      177.39      193.34      5.22 o 
   6   2   2      312.49      322.45     17.47 o 
   7   2   2      154.55      191.47      7.79 o 
   8   2   2       45.03       23.93      9.57 o 
   9   2   2        0.96       -8.74      9.42 o 
 -10   3   2        0.30        9.04      7.74 o 
  -9   3   2      141.08      136.06     12.91 o 
  -8   3   2      152.54      113.83      8.63 o 
  -7   3   2       21.68       17.97      4.68 o 
  -6   3   2      784.55      804.35     23.55 o 
  -5   3   2      312.59      312.31      9.64 o 
  -4   3   2      289.37      289.63      8.89 o 
  -3   3   2      905.80      986.72     16.09 o 
  -2   3   2       81.67       74.87      4.32 o 
  -1   3   2      212.01      191.38      6.09 o 
   0   3   2      636.86      618.08     11.38 o 
   1   3   2       78.98       76.18      3.86 o 
   2   3   2       55.21       50.55      3.38 o 
   3   3   2      957.15     1034.09     18.44 o 
   4   3   2      367.51      371.41      9.05 o 
   5   3   2        0.92        6.09      2.83 o 
   6   3   2      104.75      117.84      8.04 o 
   7   3   2      150.71      147.82      8.65 o 
   8   3   2       73.00       81.67     14.66 o 
  -9   4   2       68.24       64.71     12.64 o 
  -8   4   2      361.93      367.23     25.25 o 
  -7   4   2       10.77       14.17      3.29 o 
  -6   4   2      142.20      110.61      7.18 o 
  -5   4   2      259.71      273.59      8.93 o 
  -4   4   2      662.50      672.05     16.71 o 
  -3   4   2      450.74      473.91     11.72 o 
  -2   4   2      146.94      137.33      6.11 o 
  -1   4   2      135.37      133.91      5.67 o 
   0   4   2      251.05      246.17      7.69 o 
   1   4   2      453.66      484.06     10.13 o 
   2   4   2       33.74       37.66      4.98 o 
   3   4   2      329.51      335.83      9.28 o 
   4   4   2      199.80      202.35      8.52 o 
   5   4   2       77.09       72.27      7.91 o 
   6   4   2       35.49       43.02      9.14 o 
   7   4   2        8.33        5.78      1.90 o 
   8   4   2       43.75       44.61     52.71 o 
  -9   5   2       15.23       17.37      9.11 o 
  -8   5   2       76.60       93.26     14.61 o 
  -7   5   2       53.96       72.50     13.05 o 
  -6   5   2        0.44        4.55      4.64 o 
  -5   5   2       11.92       10.94      3.64 o 
  -4   5   2      248.18      266.00      8.94 o 
  -3   5   2     1043.57     1032.52     22.75 o 
  -2   5   2      250.37      253.78     10.98 o 
  -1   5   2       22.57       23.14      3.62 o 
   0   5   2       79.79       74.69      4.78 o 
   1   5   2      450.58      446.90     12.64 o 
   2   5   2      112.98      103.07      6.00 o 
   3   5   2      168.13      168.93      8.11 o 
   4   5   2       20.49       13.15      5.02 o 
   5   5   2       19.60        9.58      4.46 o 
   6   5   2      179.17      170.86     13.29 o 
   7   5   2       66.09       73.10     11.26 o 
  -9   6   2        4.81        8.22      6.37 o 
  -8   6   2       56.68       51.86     22.70 o 
  -7   6   2      128.11      141.13     13.37 o 
  -6   6   2       36.24       23.51      8.41 o 
  -5   6   2        0.39        3.72      3.55 o 
  -4   6   2      109.32       97.63      7.08 o 
  -3   6   2      327.92      321.16     12.20 o 
  -2   6   2      395.98      409.27     10.70 o 
  -1   6   2      161.37      149.94      7.07 o 
   0   6   2      104.20      102.49     10.63 o 
   1   6   2      128.54      125.27      7.79 o 
   2   6   2       21.86       11.25      5.17 o 
   3   6   2        4.71        9.71      3.56 o 
   4   6   2      354.15      371.29     12.26 o 
   5   6   2       46.28       51.89      8.31 o 
   6   6   2       97.47      100.36     16.51 o 
   7   6   2       73.89       76.95     18.57 o 
  -8   7   2       37.14       44.91     15.15 o 
  -7   7   2       80.30       78.63     10.98 o 
  -6   7   2       94.93       90.08     11.02 o 
  -5   7   2       14.90        8.08      3.46 o 
  -4   7   2       35.29       24.60      8.28 o 
  -3   7   2      499.92      515.92     18.33 o 
  -2   7   2      146.73      177.10     12.57 o 
  -1   7   2      152.57      139.13     12.12 o 
   0   7   2      144.29      146.70     10.10 o 
   1   7   2       34.31       35.34      6.63 o 
   2   7   2      413.91      411.80     17.15 o 
   3   7   2      230.02      218.27     12.17 o 
   4   7   2       74.87       87.32     12.13 o 
   5   7   2        4.57       -0.86      2.83 o 
   6   7   2        2.15        2.40      5.59 o 
  -7   8   2       39.13       27.82      9.69 o 
  -6   8   2      149.54      173.69     15.94 o 
  -5   8   2       26.42       35.70     12.48 o 
  -4   8   2       27.08       13.44      5.99 o 
  -3   8   2      129.16      119.87     11.63 o 
  -2   8   2        2.17       12.27      5.34 o 
  -1   8   2      167.74      162.81     11.82 o 
   0   8   2      453.56      467.62     18.79 o 
   1   8   2       39.08       47.59     12.32 o 
   2   8   2       55.33       42.91     12.34 o 
   3   8   2       17.17        7.94     11.78 o 
   4   8   2       44.54       30.40     13.95 o 
   5   8   2        5.18        7.12      7.01 o 
  -6   9   2       44.96       34.42      9.17 o 
  -5   9   2        0.87       -1.32      8.13 o 
  -4   9   2       24.04        8.16      5.14 o 
  -3   9   2       56.88       57.23     11.67 o 
  -2   9   2      297.22      348.78     40.42 o 
  -1   9   2       93.18       94.12     11.50 o 
   0   9   2      134.35      131.06     12.23 o 
   1   9   2        0.40        3.18      5.04 o 
   2   9   2       18.50       13.53      7.80 o 
   3   9   2       56.62       52.75     10.91 o 
  -4  10   2        7.63       -1.04      7.11 o 
  -3  10   2       33.56       30.40      8.26 o 
  -2  10   2       39.63       36.31     11.18 o 
  -1  10   2       46.36       49.63      8.15 o 
   0  10   2       29.72       17.75      8.60 o 
   1  10   2       51.17       31.52      6.81 o 
  -2 -10   3       54.14       62.51     11.56 o 
  -1 -10   3      107.64      123.62     12.26 o 
   0 -10   3       72.26       84.30     10.64 o 
   1 -10   3       21.80       18.13     10.60 o 
   2 -10   3      103.42      104.77     10.72 o 
   3 -10   3       36.95       27.47      8.43 o 
   4 -10   3        6.45       19.52      6.73 o 
  -4  -9   3        2.99       -3.76     11.83 o 
  -3  -9   3       18.64       20.29      9.71 o 
  -2  -9   3       65.03       61.23      9.99 o 
  -1  -9   3      197.10      194.74     17.05 o 
   0  -9   3      116.07      133.10     15.29 o 
   1  -9   3       65.65       70.75      9.22 o 
   2  -9   3      118.42      140.11     10.94 o 
   3  -9   3      104.66      116.59     11.71 o 
   4  -9   3        8.49        5.23      2.89 o 
   5  -9   3        2.10        5.84      5.28 o 
   6  -9   3        4.83       10.38      4.68 o 
  -5  -8   3       77.86       77.00     11.17 o 
  -4  -8   3       45.43       42.54     10.55 o 
  -3  -8   3        1.18        6.55      2.34 o 
  -2  -8   3       77.66       85.44      8.06 o 
  -1  -8   3      284.30      276.62     10.70 o 
   0  -8   3      391.90      390.67     12.14 o 
   1  -8   3       63.49       72.84      7.63 o 
   2  -8   3        0.45       -2.71      2.71 o 
   3  -8   3       94.67       92.78      7.81 o 
   4  -8   3        2.24        2.92      3.08 o 
   5  -8   3       31.22       27.49      5.76 o 
   6  -8   3       67.24       77.40     10.58 o 
   7  -8   3        0.90        9.66      8.23 o 
  -6  -7   3       19.48       23.23      7.83 o 
  -5  -7   3       20.74       15.33     17.98 o 
  -4  -7   3      245.58      238.73     14.63 o 
  -3  -7   3       22.00       17.95      4.56 o 
  -2  -7   3      125.38      126.37      7.62 o 
  -1  -7   3       39.11       47.46      7.71 o 
   0  -7   3       42.61       54.68      9.55 o 
   1  -7   3      385.02      387.25     18.86 o 
   2  -7   3       45.84       52.18      7.12 o 
   3  -7   3      240.92      250.53      8.96 o 
   4  -7   3      249.54      232.26     10.74 o 
   5  -7   3        0.69        2.07      2.44 o 
   6  -7   3        0.88        7.49      3.33 o 
   7  -7   3        6.87        3.76      3.43 o 
   8  -7   3       31.18       25.03      6.54 o 
  -7  -6   3       75.57       77.29     11.18 o 
  -6  -6   3      120.92      129.29     20.16 o 
  -5  -6   3       53.74       59.00     13.90 o 
  -4  -6   3      131.10      128.87     12.87 o 
  -3  -6   3       10.08        3.89      3.48 o 
  -2  -6   3        2.61        0.84      3.32 o 
  -1  -6   3      399.98      410.44     15.31 o 
   0  -6   3      147.76      159.21      7.76 o 
   1  -6   3     1213.33     1286.54     26.57 o 
   2  -6   3      348.32      372.63      8.46 o 
   3  -6   3       18.69       21.87      3.97 o 
   4  -6   3      162.11      149.85      9.04 o 
   5  -6   3       43.35       44.86      5.59 o 
   6  -6   3        1.23        3.01      2.07 o 
   7  -6   3        6.31        5.12      1.98 o 
   8  -6   3        5.82        5.75      5.15 o 
  -8  -5   3       28.71       19.26      6.75 o 
  -7  -5   3       69.25       71.97     13.58 o 
  -6  -5   3       80.48       81.84     20.41 o 
  -5  -5   3       10.62        5.92      4.16 o 
  -4  -5   3       78.65       85.46      6.79 o 
  -3  -5   3      110.02      101.88      7.39 o 
  -2  -5   3      201.68      204.87      7.34 o 
  -1  -5   3      701.52      703.94     16.11 o 
   0  -5   3       53.96       52.15      3.55 o 
   1  -5   3      445.32      452.15     10.86 o 
   2  -5   3     1258.86     1372.13     26.58 o 
   3  -5   3      109.58      100.04      5.13 o 
   4  -5   3       28.87       23.73      2.75 o 
   5  -5   3      117.46      107.37      7.35 o 
   6  -5   3        1.39        4.29      2.28 o 
   7  -5   3        5.17        4.20      3.31 o 
   8  -5   3       14.51       20.80      6.98 o 
   9  -5   3       15.45       26.21      7.80 o 
  -8  -4   3        0.99        6.33      6.14 o 
  -7  -4   3       41.26       37.13      8.15 o 
  -6  -4   3      292.12      303.06     22.15 o 
  -5  -4   3      259.62      255.69     13.99 o 
  -4  -4   3      200.86      219.33      7.94 o 
  -3  -4   3      167.46      165.85      7.07 o 
  -2  -4   3        5.07        5.37      2.27 o 
  -1  -4   3      668.78      633.63     10.96 o 
   0  -4   3      913.00      964.64     13.54 o 
   1  -4   3      429.59      443.67      7.60 o 
   2  -4   3      218.16      236.44      6.74 o 
   3  -4   3      560.39      576.24     11.95 o 
   4  -4   3      165.24      169.04      6.42 o 
   5  -4   3       94.43       90.99      5.83 o 
   6  -4   3        2.58        3.39      2.59 o 
   7  -4   3        0.31        0.94      3.10 o 
   8  -4   3       70.10       59.77     12.54 o 
   9  -4   3       12.75        9.35      7.04 o 
  -9  -3   3        6.91        6.32      6.55 o 
  -8  -3   3      138.36      148.31     17.56 o 
  -7  -3   3        4.07        4.82      4.44 o 
  -6  -3   3       22.45       14.14      2.93 o 
  -5  -3   3      733.69      758.00     22.25 o 
  -4  -3   3       28.35       27.71      3.54 o 
  -3  -3   3      281.54      247.73      7.92 o 
  -2  -3   3      704.95      701.83     14.13 o 
  -1  -3   3      287.85      261.90      6.11 o 
   0  -3   3       17.63       17.76      1.67 o 
   1  -3   3      630.88      624.73     10.70 o 
   2  -3   3     1259.94     1308.29     18.31 o 
   3  -3   3      204.51      210.44      5.51 o 
   4  -3   3       63.30       58.72      3.69 o 
   5  -3   3      179.43      171.97      5.64 o 
   6  -3   3      183.35      174.42      9.46 o 
   7  -3   3        2.87        2.04      1.93 o 
   8  -3   3      124.52      129.36      6.95 o 
   9  -3   3        3.53        6.45      7.82 o 
  -9  -2   3       39.38       25.40     12.76 o 
  -8  -2   3      100.89      101.02     10.12 o 
  -7  -2   3       20.22       16.28      4.42 o 
  -6  -2   3        0.46        5.57      1.81 o 
  -5  -2   3      501.78      522.17     15.33 o 
  -4  -2   3     1720.43     1779.71     32.11 o 
  -3  -2   3        3.88       11.69      2.30 o 
  -2  -2   3       42.62       34.59      2.97 o 
  -1  -2   3       36.01       33.67      2.82 o 
   0  -2   3     1211.20     1149.03     17.87 o 
   1  -2   3     1017.82     1019.56      8.91 o 
   2  -2   3       53.04       51.28      2.70 o 
   3  -2   3      954.35     1072.22     14.36 o 
   4  -2   3     1230.13     1285.44     20.87 o 
   5  -2   3      352.04      352.36      8.42 o 
   6  -2   3      184.90      190.21      6.28 o 
   7  -2   3       24.02       11.42      2.86 o 
   8  -2   3       84.10       68.51      6.73 o 
   9  -2   3       84.13       87.97     14.45 o 
  -9  -1   3       15.87        9.59      5.54 o 
  -8  -1   3      230.26      242.43     28.92 o 
  -7  -1   3       54.26       54.01      7.51 o 
  -6  -1   3       35.60       22.92      3.75 o 
  -5  -1   3       34.93       40.84      4.09 o 
  -4  -1   3      752.67      806.74     16.22 o 
  -3  -1   3      243.72      208.93      6.59 o 
  -2  -1   3      169.96      145.91      4.94 o 
  -1  -1   3      594.23      530.47      8.38 o 
   0  -1   3     2253.86     2144.15     16.93 o 
   1  -1   3     8587.68     8695.76     38.69 o 
   2  -1   3     2452.75     2455.66     30.72 o 
   3  -1   3      382.35      401.93      6.61 o 
   4  -1   3      335.05      344.28      6.65 o 
   5  -1   3        4.70        5.94      3.06 o 
   6  -1   3       16.21       21.69      6.87 o 
   7  -1   3       80.26       85.64     13.55 o 
   8  -1   3        7.46        4.56      5.05 o 
   9  -1   3        0.15       18.53     12.74 o 
 -10   0   3        0.12        5.42      5.59 o 
  -9   0   3       17.55       14.43      6.55 o 
  -8   0   3      108.51      110.22      8.87 o 
  -7   0   3      119.87      133.43      8.73 o 
  -6   0   3        5.38        6.89      3.38 o 
  -5   0   3       34.62       28.38      4.18 o 
  -4   0   3       86.13       81.10      4.91 o 
  -3   0   3     1652.03     1641.84     24.22 o 
  -2   0   3       15.97       11.15      2.64 o 
  -1   0   3     3484.83     3314.60     23.04 o 
   0   0   3      656.62      646.07      7.26 o 
   1   0   3      512.69      529.67      6.22 o 
   2   0   3     1367.98     1418.95     18.71 o 
   3   0   3      132.40      128.49     10.11 o 
   4   0   3      646.24      636.26     28.40 o 
   5   0   3       93.20       92.96      8.02 o 
   6   0   3      249.36      255.62     19.39 o 
   7   0   3       45.64       35.06     10.73 o 
   8   0   3        3.03        4.16      3.62 o 
   9   0   3        0.50       15.33     15.81 o 
 -10   1   3        0.25       -5.55      7.03 o 
  -9   1   3        2.86       12.34      6.58 o 
  -8   1   3      124.13      130.63     14.22 o 
  -7   1   3       26.77       23.09      5.33 o 
  -6   1   3       23.92       24.43      4.16 o 
  -5   1   3        9.33       18.95      7.97 o 
  -4   1   3      648.40      675.01     13.81 o 
  -3   1   3     2021.00     2058.74     29.28 o 
  -2   1   3     2160.75     2076.71     17.37 o 
  -1   1   3       40.74       33.96      2.93 o 
   0   1   3        1.57        1.19      2.46 o 
   1   1   3       69.08       70.22      2.88 o 
   2   1   3     2040.22     2124.09     27.43 o 
   3   1   3      330.54      333.76     11.97 o 
   4   1   3      240.13      232.60     13.38 o 
   5   1   3      183.78      197.24     21.00 o 
   6   1   3       24.65       23.97      9.63 o 
   7   1   3      230.55      238.53     20.28 o 
   8   1   3        9.99       11.50     12.37 o 
   9   1   3        1.09        8.22     11.53 o 
 -10   2   3       15.05       22.51      8.97 o 
  -9   2   3       10.50        9.88      6.63 o 
  -8   2   3       60.01       52.07     12.64 o 
  -7   2   3        5.79        8.65      2.92 o 
  -6   2   3      725.84      744.04     22.43 o 
  -5   2   3      335.75      310.40     10.76 o 
  -4   2   3       53.63       56.34      4.71 o 
  -3   2   3     1335.55     1405.45     20.57 o 
  -2   2   3      121.28      125.06      5.79 o 
  -1   2   3      429.82      369.16      8.15 o 
   0   2   3      433.93      373.34      7.93 o 
   1   2   3      504.81      495.08      9.51 o 
   2   2   3       31.82       31.31      2.55 o 
   3   2   3      993.12     1006.33     17.05 o 
   4   2   3      334.00      353.61      7.19 o 
   5   2   3      282.38      295.10     16.44 o 
   6   2   3       57.93       55.06     12.79 o 
   7   2   3       14.89       13.04      6.18 o 
   8   2   3      119.52      149.12     20.05 o 
   9   2   3        1.41        6.68      9.29 o 
  -9   3   3        0.73        1.58     11.36 o 
  -8   3   3      203.95      189.91     25.36 o 
  -7   3   3      220.93      209.72     12.49 o 
  -6   3   3       40.96       27.31      4.49 o 
  -5   3   3      628.79      616.84     14.95 o 
  -4   3   3       37.58       39.64      6.78 o 
  -3   3   3      613.12      629.86     12.99 o 
  -2   3   3     1142.65     1151.33     17.69 o 
  -1   3   3       56.67       45.97      3.37 o 
   0   3   3        0.80        3.81      1.13 o 
   1   3   3      879.07      900.18     14.16 o 
   2   3   3      588.79      611.12     12.42 o 
   3   3   3      179.09      184.16      6.28 o 
   4   3   3      572.85      601.39      8.99 o 
   5   3   3        0.38        4.01      2.62 o 
   7   3   3        8.91       11.76      7.05 o 
   8   3   3        7.08        6.79     10.06 o 
  -9   4   3       28.99       25.14      7.48 o 
  -8   4   3       12.24        9.81      4.88 o 
  -7   4   3      136.37      102.77     20.13 o 
  -6   4   3      132.03      142.81     11.72 o 
  -5   4   3        7.87        8.65      3.03 o 
  -4   4   3       89.50       93.77      6.71 o 
  -3   4   3       25.32       17.84      2.72 o 
  -2   4   3      960.18      974.87     23.09 o 
  -1   4   3      407.66      421.57      9.91 o 
   0   4   3      497.42      478.11     11.31 o 
   1   4   3      277.74      253.37      7.91 o 
   2   4   3      289.14      282.63      8.82 o 
   3   4   3        3.55       10.21      2.98 o 
   4   4   3      325.05      324.83      9.93 o 
   5   4   3       71.86       63.18      5.43 o 
   6   4   3        8.91        9.07      2.84 o 
   7   4   3       56.42       28.52     16.43 o 
   8   4   3        0.61        7.60     11.39 o 
  -9   5   3        3.14        0.97      7.21 o 
  -8   5   3       26.59       19.08      6.37 o 
  -7   5   3        5.80       -0.91      6.53 o 
  -6   5   3      181.48      175.71     14.66 o 
  -5   5   3       83.14       83.50      8.75 o 
  -4   5   3        0.55        2.95      2.38 o 
  -3   5   3      405.52      392.25     11.56 o 
  -2   5   3      698.10      689.67     16.15 o 
  -1   5   3      693.12      717.02     17.65 o 
   0   5   3        8.57        5.89      1.98 o 
   1   5   3      126.08      122.03      5.77 o 
   2   5   3       97.94       99.53      5.10 o 
   3   5   3      109.33       93.31      5.55 o 
   4   5   3       88.85       76.75      6.05 o 
   5   5   3        8.68       10.88      3.12 o 
   6   5   3       45.63       44.38      9.56 o 
   7   5   3      109.34      146.86     20.89 o 
  -8   6   3        1.32        3.49      7.96 o 
  -7   6   3       20.87       22.94      6.69 o 
  -6   6   3       24.97       17.88      8.17 o 
  -5   6   3      385.69      404.72     22.10 o 
  -4   6   3       24.92       34.11      9.07 o 
  -3   6   3       96.04       94.48      6.39 o 
  -2   6   3      141.41      155.31      8.15 o 
  -1   6   3      541.04      548.45     17.50 o 
   0   6   3       57.76       64.44      6.08 o 
   1   6   3        2.23        5.54      2.08 o 
   2   6   3      249.86      257.42     16.06 o 
   3   6   3        0.54        0.97      5.69 o 
   4   6   3      150.09      139.88      8.97 o 
   5   6   3       79.52       81.84     13.20 o 
   6   6   3       33.33       16.74      8.38 o 
  -8   7   3        1.59       -6.85      6.85 o 
  -7   7   3        1.24        1.11      8.81 o 
  -6   7   3       82.76       70.85     16.12 o 
  -5   7   3       82.24       75.06      9.53 o 
  -4   7   3       25.21       20.66      6.02 o 
  -3   7   3      143.00      125.68     11.84 o 
  -2   7   3       23.39       29.59      7.50 o 
  -1   7   3       69.72       79.19      8.80 o 
   0   7   3      677.82      707.88     32.18 o 
   1   7   3       26.41       17.66      5.32 o 
   2   7   3        3.74        3.98      3.73 o 
   3   7   3      310.87      312.24     18.11 o 
   4   7   3      102.66       91.35      9.66 o 
   5   7   3       35.68       22.97      9.81 o 
  -7   8   3        0.31       -6.80     12.18 o 
  -6   8   3        0.23       10.98      7.19 o 
  -5   8   3      171.43      140.32     17.80 o 
  -4   8   3        7.99       15.75      6.79 o 
  -3   8   3       19.36       13.40      5.13 o 
  -2   8   3      158.60      159.40     13.88 o 
  -1   8   3        7.31       12.86      7.54 o 
   0   8   3      131.16      128.29     12.71 o 
   1   8   3      333.57      351.47     23.41 o 
   2   8   3        8.76        5.03     11.12 o 
   3   8   3       17.58       25.12      8.66 o 
   4   8   3       71.96       86.33     10.76 o 
  -6   9   3        0.19        5.97      7.39 o 
  -5   9   3        1.19        4.74     13.09 o 
  -4   9   3       50.57       47.06     11.61 o 
  -3   9   3       79.33       80.66     10.32 o 
  -2   9   3       22.96       33.05      9.02 o 
  -1   9   3      117.33      111.34     15.05 o 
   0   9   3      250.57      293.05     20.15 o 
   1   9   3       28.71       13.91      5.47 o 
   2   9   3        8.82       20.61      9.20 o 
   3   9   3        0.25        7.06      5.34 o 
  -4  10   3        2.82       14.38      5.69 o 
  -3  10   3      118.10      115.17     15.97 o 
  -2  10   3      145.34      171.45     19.68 o 
  -1  10   3        1.02       -7.32      7.32 o 
   0  10   3       30.83       22.76      7.66 o 
  -2 -10   4       67.35       71.58     11.58 o 
  -1 -10   4       40.76       24.21      6.05 o 
   0 -10   4       43.87       40.86      7.74 o 
   1 -10   4        7.04       -0.52      8.78 o 
   2 -10   4        3.16       11.66      5.68 o 
   3 -10   4       50.84       37.70     12.90 o 
  -4  -9   4       36.47       23.51      5.89 o 
  -3  -9   4       25.95       24.60      7.16 o 
  -2  -9   4       12.30       16.90      5.14 o 
  -1  -9   4      204.58      200.15     20.85 o 
   0  -9   4      120.12      119.64     11.38 o 
   1  -9   4       82.83       79.44     11.71 o 
   2  -9   4        4.97        5.58      3.83 o 
   3  -9   4       28.01       34.56      8.67 o 
   4  -9   4        7.09        6.30      5.04 o 
   5  -9   4       43.15       23.56      9.66 o 
  -5  -8   4       38.17       44.03      7.01 o 
  -4  -8   4       14.89       20.70      5.60 o 
  -3  -8   4       69.50       73.04      9.94 o 
  -2  -8   4      147.47      124.04     10.15 o 
  -1  -8   4      309.41      319.25     26.84 o 
   0  -8   4       55.17       63.31      8.81 o 
   1  -8   4       49.99       55.67      7.23 o 
   2  -8   4       74.79       76.53      6.01 o 
   3  -8   4       38.33       32.48      8.07 o 
   4  -8   4      521.35      559.55     23.93 o 
   5  -8   4       33.36       21.49      6.46 o 
   6  -8   4       61.67       69.52      9.54 o 
  -6  -7   4       13.03       13.04      5.25 o 
  -5  -7   4        4.93       17.88      7.64 o 
  -4  -7   4      363.53      355.28     15.72 o 
  -3  -7   4      100.94       90.32      7.40 o 
  -2  -7   4        4.99       14.30      4.75 o 
  -1  -7   4      137.85      137.05     10.99 o 
   0  -7   4        7.81        7.07      2.31 o 
   1  -7   4       20.31       23.42      4.58 o 
   2  -7   4      770.32      783.83     23.96 o 
   3  -7   4       14.27       10.02      5.06 o 
   4  -7   4       34.08       36.40      7.26 o 
   5  -7   4      273.84      293.87     20.36 o 
   6  -7   4       73.06       56.76      9.82 o 
   7  -7   4       41.28       31.66      9.81 o 
  -7  -6   4       16.17       20.46      6.16 o 
  -6  -6   4      223.24      245.56     17.61 o 
  -5  -6   4       42.02       34.32      8.31 o 
  -4  -6   4        4.05        4.50      2.44 o 
  -3  -6   4       47.61       50.45      7.25 o 
  -2  -6   4        1.58        7.68      3.75 o 
  -1  -6   4      479.03      454.87     14.13 o 
   0  -6   4      704.35      722.87     20.89 o 
   1  -6   4      163.70      162.26      6.72 o 
   2  -6   4       25.25       19.13      3.15 o 
   3  -6   4      118.36      116.51      7.62 o 
   4  -6   4        0.67        3.66      1.87 o 
   5  -6   4       95.60       94.22      7.22 o 
   6  -6   4      172.03      157.17      7.74 o 
   7  -6   4       49.59       27.35      6.12 o 
   8  -6   4        2.17        1.43      5.21 o 
  -8  -5   4       58.91       62.76     12.06 o 
  -7  -5   4       52.46       38.52     11.36 o 
  -6  -5   4        2.81       -1.79      5.02 o 
  -5  -5   4       64.73       52.58      9.26 o 
  -4  -5   4       25.01       20.36      5.06 o 
  -3  -5   4      111.01      116.57     13.83 o 
  -2  -5   4      122.27      121.73      6.43 o 
  -1  -5   4      727.64      754.58     14.67 o 
   0  -5   4      138.75      131.87      5.30 o 
   1  -5   4      126.53      130.09      4.22 o 
   2  -5   4      533.83      551.54     10.68 o 
   3  -5   4       21.82       20.34      2.90 o 
   4  -5   4        4.94        7.14      1.89 o 
   5  -5   4        0.36       -0.08      1.97 o 
   6  -5   4       99.86      110.40      6.54 o 
   7  -5   4       51.42       33.00     11.78 o 
   8  -5   4      104.60       98.63      8.87 o 
  -8  -4   4        8.37        2.95      4.20 o 
  -7  -4   4        5.75        5.86      2.81 o 
  -6  -4   4       51.11       65.75     13.56 o 
  -5  -4   4      180.50      176.77     10.46 o 
  -4  -4   4      157.37      142.65      8.71 o 
  -3  -4   4       56.85       64.99      4.69 o 
  -2  -4   4       35.58       32.78      3.45 o 
  -1  -4   4      410.71      426.20      9.29 o 
   0  -4   4     1778.65     1781.04     29.41 o 
   1  -4   4      244.92      265.32     14.74 o 
   2  -4   4        5.72        7.39      1.13 o 
   3  -4   4       23.20       14.39      7.38 o 
   4  -4   4        2.03        2.64      1.77 o 
   5  -4   4        3.33        9.58      2.79 o 
   6  -4   4      140.38      145.01      6.69 o 
   7  -4   4       51.04       37.65      6.41 o 
   8  -4   4       97.70      111.96     15.77 o 
   9  -4   4       91.02       87.08     20.82 o 
  -9  -3   4        0.73        7.72      5.96 o 
  -8  -3   4       91.43       86.68     11.52 o 
  -7  -3   4       95.21       96.63      9.84 o 
  -6  -3   4        4.21       10.38      4.11 o 
  -5  -3   4      188.29      185.04     11.85 o 
  -4  -3   4      639.33      632.67     14.67 o 
  -3  -3   4      111.79       99.97      5.61 o 
  -2  -3   4        6.30        6.36      1.82 o 
  -1  -3   4      595.10      552.24      9.15 o 
   0  -3   4      196.27      191.88      8.98 o 
   1  -3   4     1121.70     1177.45     25.62 o 
   2  -3   4        0.83        3.30      0.90 o 
   3  -3   4        7.51        8.31      2.00 o 
   4  -3   4      279.29      292.38      7.71 o 
   5  -3   4       26.62       29.35      4.50 o 
   6  -3   4       85.20       93.80      4.90 o 
   7  -3   4      189.24      185.08     10.96 o 
   8  -3   4       13.43       11.78     10.70 o 
   9  -3   4       27.38       35.46      9.18 o 
  -9  -2   4       42.47       44.61      9.36 o 
  -8  -2   4       48.39       46.79     11.82 o 
  -7  -2   4      156.41      169.22     11.96 o 
  -6  -2   4      169.09      201.06     12.50 o 
  -5  -2   4      111.92      104.56      7.39 o 
  -4  -2   4       98.72      100.52      6.19 o 
  -3  -2   4      490.65      468.81     11.19 o 
  -2  -2   4       52.97       48.75      3.78 o 
  -1  -2   4       63.58       48.60      2.59 o 
   0  -2   4      122.93      107.16      2.50 o 
   1  -2   4      941.42      967.83     13.37 o 
   2  -2   4     2027.20     2105.86     24.30 o 
   3  -2   4       79.26       75.37      3.46 o 
   4  -2   4      129.59      125.55      4.18 o 
   5  -2   4      262.46      244.52      7.97 o 
   6  -2   4        4.81        4.09      1.09 o 
   7  -2   4        9.80        4.26      6.59 o 
   8  -2   4       62.96       61.47     17.14 o 
   9  -2   4       14.82       25.38      6.58 o 
  -9  -1   4        9.68       14.39     11.06 o 
  -8  -1   4      153.85      209.41     15.22 o 
  -7  -1   4      127.48      125.89     16.97 o 
  -6  -1   4        5.52       12.20      3.31 o 
  -5  -1   4      282.28      279.45      8.71 o 
  -4  -1   4      244.10      256.14      9.07 o 
  -3  -1   4      241.03      242.03      7.18 o 
  -2  -1   4        0.68        1.52      3.73 o 
  -1  -1   4        0.80        1.72      1.35 o 
   0  -1   4      373.84      386.64      7.16 o 
   1  -1   4     1402.13     1423.66     19.27 o 
   2  -1   4     2681.99     2777.01     30.86 o 
   3  -1   4       61.32       58.64      2.67 o 
   4  -1   4       36.28       36.14      5.78 o 
   5  -1   4        7.80       12.75      4.06 o 
   6  -1   4       47.55       45.26     10.42 o 
   7  -1   4       43.12       47.36     15.50 o 
   8  -1   4       31.66       22.09     11.52 o 
   9  -1   4       36.34       44.81     12.78 o 
  -9   0   4       28.21       21.21      7.09 o 
  -8   0   4       13.45       10.80      6.05 o 
  -7   0   4      165.65      177.53     12.32 o 
  -6   0   4      143.35      158.10      8.02 o 
  -5   0   4      264.80      308.55     11.64 o 
  -4   0   4       22.95       28.93      3.88 o 
  -3   0   4      252.15      233.77      7.15 o 
  -2   0   4      299.84      297.88     10.40 o 
  -1   0   4      550.50      517.88     10.06 o 
   0   0   4      122.60      120.56      4.13 o 
   1   0   4      289.90      304.22      6.40 o 
   2   0   4     1749.66     1799.64     40.14 o 
   3   0   4        8.57        8.87      2.38 o 
   4   0   4        1.32        6.03      9.49 o 
   5   0   4       29.35       33.63      5.80 o 
   6   0   4       57.42       49.91      9.98 o 
   7   0   4       56.20       80.55     14.97 o 
   8   0   4       51.71       41.50     16.63 o 
   9   0   4       11.33       16.72      8.73 o 
  -9   1   4       38.14       25.22      8.02 o 
  -8   1   4      159.95      170.54     14.68 o 
  -7   1   4       17.71       15.43      4.67 o 
  -6   1   4       22.14       17.94      6.59 o 
  -5   1   4      527.63      547.86     14.11 o 
  -4   1   4      199.36      185.45      7.29 o 
  -3   1   4      616.49      565.78     11.52 o 
  -2   1   4     1051.24     1059.55     17.29 o 
  -1   1   4        3.49        5.77      1.39 o 
   0   1   4        8.94        7.19      1.62 o 
   1   1   4        4.27        4.38      1.02 o 
   2   1   4      534.17      530.07     10.64 o 
   3   1   4      647.63      682.44     11.72 o 
   4   1   4      127.52      127.80      9.43 o 
   5   1   4        5.54       11.22      4.61 o 
   6   1   4       20.46       17.49      8.51 o 
   7   1   4       77.77       85.79     13.84 o 
   8   1   4       39.96       34.53     13.83 o 
  -9   2   4        1.87        2.20      5.52 o 
  -8   2   4      115.47      124.65     11.96 o 
  -7   2   4      144.40      173.61     14.09 o 
  -6   2   4        0.55        0.95      3.54 o 
  -5   2   4     1008.24     1048.79     16.59 o 
  -4   2   4     1204.18     1253.63     30.34 o 
  -3   2   4      101.87      108.07      5.95 o 
  -2   2   4        6.32        8.30      2.39 o 
  -1   2   4        1.88        2.38      1.62 o 
   0   2   4      111.14      124.32      4.96 o 
   1   2   4      439.18      431.92      8.69 o 
   2   2   4      932.25     1019.67     17.75 o 
   3   2   4      303.65      331.52      8.50 o 
   4   2   4      133.19      131.60      9.71 o 
   5   2   4       61.03       74.83     14.40 o 
   6   2   4       27.40       23.69      7.95 o 
   7   2   4       22.58       15.16      6.28 o 
   8   2   4        9.84       -0.05      9.55 o 
  -9   3   4        8.71       28.01      9.58 o 
  -8   3   4       45.27       24.41      9.27 o 
  -7   3   4      479.77      539.03     21.95 o 
  -6   3   4      157.68      163.18     21.97 o 
  -5   3   4      100.70       97.03      7.22 o 
  -4   3   4       20.71       16.77      3.03 o 
  -3   3   4      422.21      436.20     11.67 o 
  -2   3   4      179.64      169.28      9.68 o 
  -1   3   4        2.85        4.70      2.66 o 
   0   3   4      413.47      418.53      9.41 o 
   1   3   4        9.28        8.01      1.92 o 
   2   3   4      401.89      397.07     10.75 o 
   3   3   4      277.43      277.12      6.66 o 
   4   3   4      465.45      491.64     12.26 o 
   5   3   4        0.37        3.36      1.23 o 
   6   3   4        0.40       10.19      5.07 o 
   7   3   4       49.80       64.16     13.15 o 
   8   3   4       14.80       15.89      9.16 o 
  -9   4   4        0.88       11.77      6.20 o 
  -8   4   4      121.02      100.85     16.20 o 
  -7   4   4      105.07      126.36     13.50 o 
  -6   4   4        0.34        0.71      4.27 o 
  -5   4   4       87.39       73.75      5.71 o 
  -4   4   4      279.85      287.36     12.14 o 
  -3   4   4      158.04      164.40      7.37 o 
  -2   4   4     1524.33     1640.20     31.46 o 
  -1   4   4       14.04       12.82      3.36 o 
   0   4   4       10.24       13.66      2.63 o 
   1   4   4       83.52       81.08      4.68 o 
   2   4   4      450.95      483.53      9.87 o 
   3   4   4       84.23       94.73      7.71 o 
   4   4   4       86.43       81.09      5.09 o 
   5   4   4      146.29      136.35     12.55 o 
   6   4   4        0.91        1.84      5.55 o 
   7   4   4       21.56       13.28     14.67 o 
  -9   5   4        3.95        4.80      5.97 o 
  -8   5   4       22.45       24.40      8.46 o 
  -7   5   4      127.41      138.72     13.07 o 
  -6   5   4      272.25      273.54     16.06 o 
  -5   5   4       96.47       78.11      9.94 o 
  -4   5   4      116.95      116.73      9.00 o 
  -3   5   4      408.85      412.28     14.49 o 
  -2   5   4      196.12      187.27      8.96 o 
  -1   5   4      341.89      332.90     10.77 o 
   0   5   4        2.48        5.36      2.36 o 
   1   5   4        8.49        9.96      2.12 o 
   2   5   4       49.32       65.84      5.32 o 
   3   5   4      285.46      275.68     18.29 o 
   4   5   4       78.63       75.35      7.19 o 
   5   5   4        9.03        6.31      2.43 o 
   6   5   4        0.88       -0.50      3.13 o 
   7   5   4       40.55       46.78     14.03 o 
  -8   6   4        0.78        5.14     12.60 o 
  -7   6   4       25.94       31.14      9.31 o 
  -6   6   4      130.37      152.02     15.24 o 
  -5   6   4      438.26      481.17     21.17 o 
  -4   6   4        5.33       18.68      7.22 o 
  -3   6   4      108.48      117.72     14.15 o 
  -2   6   4      380.09      379.10     22.64 o 
  -1   6   4      121.16      128.25      7.18 o 
   0   6   4      127.02      103.51      8.82 o 
   1   6   4       10.62       19.54      8.87 o 
   2   6   4        8.56       11.30      4.36 o 
   3   6   4        3.29        8.02      2.93 o 
   4   6   4      258.75      241.06     12.38 o 
   5   6   4      119.35      141.12     11.78 o 
   6   6   4       25.88       14.19     13.10 o 
  -7   7   4        4.23       13.70     19.14 o 
  -6   7   4       59.67       49.62     11.19 o 
  -5   7   4      166.43      172.44     16.07 o 
  -4   7   4      143.34      140.58     12.79 o 
  -3   7   4       25.59       22.16      6.35 o 
  -2   7   4      420.02      410.62     21.82 o 
  -1   7   4        0.96       -0.43      9.59 o 
   0   7   4       19.79        9.69      3.96 o 
   1   7   4        0.36       -1.97      4.12 o 
   2   7   4       40.72       33.33     11.34 o 
   3   7   4      177.97      173.70     16.24 o 
   4   7   4      125.78      124.05     11.48 o 
   5   7   4       76.06       52.63     14.61 o 
  -7   8   4        4.81        5.75      6.67 o 
  -6   8   4       28.14       27.67      9.50 o 
  -5   8   4      170.57      172.85     16.08 o 
  -4   8   4      106.08      100.06     13.64 o 
  -3   8   4        4.34        4.38      4.27 o 
  -2   8   4        5.64        7.94      5.65 o 
  -1   8   4       84.90       92.20     10.46 o 
   0   8   4      181.47      146.73     36.55 o 
   1   8   4      207.48      175.93     27.55 o 
   2   8   4        1.05        7.50      4.58 o 
   3   8   4        4.01       19.06      9.15 o 
   4   8   4       13.35       18.23      9.38 o 
  -5   9   4       36.83       14.56      7.44 o 
  -4   9   4        4.87       20.64     11.37 o 
  -3   9   4       90.71       82.24     10.85 o 
  -2   9   4      285.52      336.52     23.09 o 
  -1   9   4       55.85       47.93     11.21 o 
   0   9   4       25.56       21.63     10.20 o 
   1   9   4        6.59       14.82     11.78 o 
   2   9   4        2.13       -1.03      7.41 o 
   0 -10   5       83.14      117.06     22.46 o 
   1 -10   5        8.11       17.02      8.53 o 
   2 -10   5        0.89       16.09     15.24 o 
  -3  -9   5       35.14       23.26      8.57 o 
  -2  -9   5        1.05        9.01      6.88 o 
  -1  -9   5       69.73       65.86     22.93 o 
   0  -9   5      101.67      121.77     20.48 o 
   1  -9   5       47.68       78.66     20.44 o 
   2  -9   5        4.26        2.60     16.69 o 
   3  -9   5       23.92       54.39     13.45 o 
   4  -9   5       87.86       94.80     19.17 o 
   5  -9   5       14.76        8.56      6.45 o 
  -5  -8   5       42.44       38.96     21.28 o 
  -4  -8   5       82.61       66.47      8.74 o 
  -3  -8   5      120.45      116.65     15.01 o 
  -2  -8   5        3.93        0.62      6.80 o 
  -1  -8   5       43.77       42.09      7.71 o 
   0  -8   5      122.17      126.99      8.78 o 
   1  -8   5       35.92       36.66      7.99 o 
   2  -8   5       17.43       10.72      4.31 o 
   3  -8   5        2.50        2.68      1.52 o 
   4  -8   5      118.05      125.02     14.12 o 
   5  -8   5      188.88      202.23     12.46 o 
   6  -8   5       49.34       34.77      9.62 o 
  -6  -7   5       28.72       18.36      6.64 o 
  -5  -7   5        9.73       15.31      5.30 o 
  -4  -7   5      134.58      140.00     13.09 o 
  -3  -7   5      231.63      240.17     14.39 o 
  -2  -7   5       13.17       14.86      4.58 o 
  -1  -7   5        1.17        2.84      2.13 o 
   0  -7   5       90.10       98.98      6.53 o 
   1  -7   5       43.94       38.19      6.09 o 
   2  -7   5       43.37       38.36      5.73 o 
   3  -7   5      113.09      124.93      6.41 o 
   4  -7   5       99.95      107.44     18.19 o 
   5  -7   5      124.22      121.88     14.22 o 
   6  -7   5       38.96       20.88      5.65 o 
   7  -7   5       26.05       16.94      5.41 o 
  -7  -6   5        4.56        2.84      6.12 o 
  -6  -6   5       57.44       62.06     12.82 o 
  -5  -6   5       56.66       53.64     10.46 o 
  -4  -6   5       11.55        5.77      3.25 o 
  -3  -6   5      135.52      154.55      8.75 o 
  -2  -6   5       21.81       28.41      5.23 o 
  -1  -6   5       53.87       64.83      8.29 o 
   0  -6   5        8.58       14.66      2.87 o 
   1  -6   5      362.38      333.15     24.81 o 
   2  -6   5      350.51      369.84     27.05 o 
   3  -6   5       11.80       13.73      2.21 o 
   4  -6   5       19.46       18.51      3.71 o 
   5  -6   5      158.42      146.10      8.03 o 
   6  -6   5      121.49      133.26     11.96 o 
   7  -6   5        6.80       11.57      8.28 o 
  -7  -5   5       21.64       22.89      8.69 o 
  -6  -5   5        4.49        6.12      3.13 o 
  -5  -5   5       28.12       24.26      6.14 o 
  -4  -5   5       10.27       12.35      4.81 o 
  -3  -5   5      361.98      382.61     22.03 o 
  -2  -5   5       81.91       83.29      4.95 o 
  -1  -5   5      195.85      181.94      7.11 o 
   0  -5   5      427.10      433.24     16.04 o 
   1  -5   5        2.51        6.99      7.47 o 
   2  -5   5      378.39      390.01     19.79 o 
   3  -5   5       53.45       52.39      4.94 o 
   4  -5   5       47.03       61.48      8.83 o 
   5  -5   5       42.97       47.28      6.36 o 
   6  -5   5      175.52      181.62      9.34 o 
   7  -5   5       16.03       10.03      4.80 o 
   8  -5   5       11.99       14.72      6.98 o 
  -8  -4   5        9.20        8.10      4.47 o 
  -7  -4   5        0.21       12.34      5.20 o 
  -6  -4   5        2.33        5.10      4.77 o 
  -5  -4   5       94.22       85.03      9.02 o 
  -4  -4   5      183.89      186.74     11.29 o 
  -3  -4   5      187.48      193.70      8.33 o 
  -2  -4   5      641.96      653.83     13.39 o 
  -1  -4   5        5.15        7.95      2.04 o 
   0  -4   5      278.63      278.20     13.49 o 
   1  -4   5       29.63       37.84      6.89 o 
   2  -4   5       73.81       74.24      7.17 o 
   3  -4   5      223.40      228.39      5.24 o 
   4  -4   5       19.57       12.98      2.94 o 
   5  -4   5      100.41      107.31      5.88 o 
   6  -4   5      111.08      100.76      6.51 o 
   7  -4   5      108.48      104.20      9.97 o 
   8  -4   5        0.21       10.62     10.90 o 
  -8  -3   5       61.94       33.61      9.58 o 
  -7  -3   5      139.13      141.90     12.82 o 
  -6  -3   5        0.96        3.42      3.09 o 
  -5  -3   5       12.47        8.51      9.43 o 
  -4  -3   5      213.71      223.19     15.81 o 
  -3  -3   5      179.74      173.57      7.87 o 
  -2  -3   5      255.32      237.30      7.94 o 
  -1  -3   5      435.86      435.02      8.92 o 
   0  -3   5       33.94       44.01      6.18 o 
   1  -3   5      293.50      299.75     11.98 o 
   2  -3   5      298.54      304.62      8.05 o 
   3  -3   5      117.17      110.22      4.75 o 
   4  -3   5       19.47       25.16      5.16 o 
   5  -3   5       96.23      105.83      4.99 o 
   6  -3   5      134.82      129.23     10.12 o 
   7  -3   5      171.32      164.43     11.94 o 
   8  -3   5       68.16      102.26     15.42 o 
  -9  -2   5       73.22       81.57     12.44 o 
  -8  -2   5       15.70       12.81      5.53 o 
  -7  -2   5      257.27      275.24     20.53 o 
  -6  -2   5        4.89        6.09      3.45 o 
  -5  -2   5        1.79        8.14      1.64 o 
  -4  -2   5      125.31       96.63     10.63 o 
  -3  -2   5      321.82      338.56     10.07 o 
  -2  -2   5        4.64        7.27      2.31 o 
  -1  -2   5      657.38      636.17     10.31 o 
   0  -2   5      760.36      781.11     10.84 o 
   1  -2   5      174.07      175.58      4.53 o 
   2  -2   5      451.56      425.38      8.65 o 
   3  -2   5      181.76      189.59      5.51 o 
   4  -2   5      264.94      268.08      5.78 o 
   5  -2   5       69.07       75.54      6.15 o 
   6  -2   5      288.53      301.78     13.07 o 
   7  -2   5       12.38        6.03      3.65 o 
   8  -2   5        0.52       16.28     17.83 o 
  -9  -1   5       54.02       51.56      9.85 o 
  -8  -1   5       22.96       14.82      5.21 o 
  -7  -1   5      153.40      180.69     16.96 o 
  -6  -1   5      118.45      123.61      7.90 o 
  -5  -1   5       30.43       29.83      5.26 o 
  -4  -1   5        2.62       10.29      2.32 o 
  -3  -1   5       90.03       89.86      5.55 o 
  -2  -1   5     1051.52     1089.59     19.51 o 
  -1  -1   5       30.30       32.92      5.14 o 
   0  -1   5      207.39      204.37      5.22 o 
   1  -1   5       82.25      104.17      4.76 o 
   2  -1   5     1104.90     1114.18     21.27 o 
   3  -1   5      433.34      433.86      9.96 o 
   4  -1   5      135.22      136.71      3.10 o 
   5  -1   5        0.37        6.22      3.81 o 
   6  -1   5       94.00       84.30      8.07 o 
   7  -1   5      360.18      372.21     28.24 o 
   8  -1   5      108.45       90.19     16.41 o 
  -9   0   5       21.54       17.79      7.52 o 
  -8   0   5      137.79      146.41     14.44 o 
  -7   0   5       67.91       73.92     12.90 o 
  -6   0   5       32.66       34.78      6.14 o 
  -5   0   5        2.48        7.22      2.43 o 
  -4   0   5       13.47       20.85      3.58 o 
  -3   0   5       13.59       13.60      2.45 o 
  -2   0   5        4.64        3.36      1.15 o 
  -1   0   5     2105.66     2123.47     26.56 o 
   0   0   5     2058.64     2129.12     26.11 o 
   1   0   5       49.91       48.06      3.26 o 
   2   0   5        8.32        6.20      1.27 o 
   3   0   5       70.56       71.36      3.13 o 
   4   0   5       20.94        7.67      2.37 o 
   5   0   5      465.34      489.68     36.13 o 
   6   0   5       77.09       83.63      7.52 o 
   7   0   5        5.43       12.92     10.37 o 
   8   0   5      127.44      127.10     18.56 o 
  -9   1   5       22.70       20.02      8.50 o 
  -8   1   5       58.27       78.42     13.17 o 
  -7   1   5      208.06      223.17     12.99 o 
  -6   1   5        1.54        8.86      4.72 o 
  -5   1   5      145.93      162.26      8.74 o 
  -4   1   5       22.04       20.85      3.94 o 
  -3   1   5      328.13      314.49     11.75 o 
  -2   1   5     1417.03     1445.49     24.96 o 
  -1   1   5        2.46        3.91      2.83 o 
   0   1   5      308.46      304.92      7.46 o 
   1   1   5       81.03       82.68      4.21 o 
   2   1   5        8.67        8.76      1.46 o 
   3   1   5      284.02      296.70      6.80 o 
   4   1   5      432.78      431.27     20.16 o 
   5   1   5       23.79       18.68      5.11 o 
   6   1   5       34.55       41.91     12.45 o 
   7   1   5       11.20       19.04     12.79 o 
   8   1   5       50.91       44.54     14.60 o 
  -9   2   5       21.74       16.40      7.70 o 
  -8   2   5       10.89       12.83      7.46 o 
  -7   2   5      405.39      398.82     26.59 o 
  -6   2   5       73.11       98.28     10.74 o 
  -5   2   5      121.48      134.01      8.17 o 
  -4   2   5      440.37      443.87     12.44 o 
  -3   2   5      377.24      400.28     11.74 o 
  -2   2   5       78.17       80.17      4.82 o 
  -1   2   5       48.00       38.33      3.45 o 
   0   2   5      318.80      316.63      8.99 o 
   1   2   5      754.67      781.79     15.17 o 
   2   2   5      404.84      430.43     10.78 o 
   3   2   5        7.74        6.94      2.02 o 
   4   2   5       66.08       70.95     10.32 o 
   5   2   5      257.40      271.92     22.68 o 
   6   2   5       11.60       14.19      9.29 o 
   7   2   5       14.29        7.56      7.63 o 
   8   2   5       17.05       18.79      8.83 o 
  -9   3   5       27.33       28.60      7.85 o 
  -8   3   5      148.33      175.20     20.70 o 
  -7   3   5      303.40      259.63     18.15 o 
  -6   3   5      188.93      187.92     14.63 o 
  -5   3   5        5.57        9.41      2.72 o 
  -4   3   5        3.82        2.55      3.16 o 
  -3   3   5        5.44       11.21      2.35 o 
  -2   3   5      338.80      359.05     10.94 o 
  -1   3   5      284.01      278.34      9.56 o 
   0   3   5        4.18        6.47      1.96 o 
   1   3   5      465.78      475.50     11.32 o 
   2   3   5      551.26      584.37     16.12 o 
   3   3   5      155.13      154.84      9.49 o 
   4   3   5        9.70        9.36      1.84 o 
   5   3   5       58.82       68.33     17.81 o 
   6   3   5       74.87       77.19     16.80 o 
   7   3   5       11.68       18.46     10.31 o 
  -9   4   5       18.83       11.59      7.59 o 
  -8   4   5        2.54        9.05      5.89 o 
  -7   4   5      170.05      164.14     15.37 o 
  -6   4   5      127.26      154.19     13.87 o 
  -5   4   5       48.09       54.97      8.31 o 
  -4   4   5       80.56       87.07      6.62 o 
  -3   4   5       36.38       31.48      5.48 o 
  -2   4   5        3.99        5.23      2.76 o 
  -1   4   5      601.87      664.58     15.14 o 
   0   4   5      233.10      239.66      7.38 o 
   1   4   5       64.17       73.70      4.76 o 
   2   4   5      378.00      383.23     11.46 o 
   3   4   5       80.08       82.99      7.02 o 
   4   4   5       73.39       59.63      8.69 o 
   5   4   5       36.63       38.12      6.79 o 
   6   4   5        0.63       -8.78      8.78 o 
   7   4   5       28.15       27.99     10.45 o 
  -8   5   5       21.84       26.81     11.09 o 
  -7   5   5       17.08       -1.79      6.63 o 
  -6   5   5      307.80      327.58     23.72 o 
  -5   5   5      140.69      138.14     12.49 o 
  -4   5   5        0.72       -9.14      9.14 o 
  -3   5   5        9.73        9.85      3.45 o 
  -2   5   5      104.40       94.01      6.60 o 
  -1   5   5       77.08       73.15      6.07 o 
   0   5   5      183.23      177.92      8.29 o 
   1   5   5       10.54       10.76      6.01 o 
   2   5   5      192.67      203.92     10.14 o 
   3   5   5      225.46      202.33     14.67 o 
   4   5   5        2.24        3.24      3.68 o 
   5   5   5       37.31       33.50      7.80 o 
   6   5   5        9.24        7.80      8.61 o 
  -8   6   5       61.82       43.73      9.81 o 
  -7   6   5       55.80       33.04     10.61 o 
  -6   6   5       29.86       17.60      8.18 o 
  -5   6   5      386.69      368.98     25.86 o 
  -4   6   5      136.77      167.67     23.72 o 
  -3   6   5       53.53       57.05     18.51 o 
  -2   6   5       26.69       24.42      6.23 o 
  -1   6   5       20.19       16.03      4.72 o 
   0   6   5      150.90      141.08      8.95 o 
   1   6   5       76.22       72.43      8.41 o 
   2   6   5        2.41        0.39      4.35 o 
   3   6   5      112.83       97.86      8.49 o 
   4   6   5      167.57      190.03     19.33 o 
   5   6   5       63.93       60.03      8.71 o 
  -7   7   5       76.84       61.50      9.97 o 
  -6   7   5       71.65       77.23     10.91 o 
  -5   7   5       55.74       62.35     14.55 o 
  -4   7   5      191.43      204.30     16.27 o 
  -3   7   5        2.10        4.06     10.67 o 
  -2   7   5        0.65        1.78      4.11 o 
  -1   7   5        2.47        3.52      3.11 o 
   0   7   5       20.45       26.29      6.78 o 
   1   7   5      132.17      142.54     16.31 o 
   2   7   5       60.19       70.05     10.71 o 
   3   7   5       99.76       89.55      9.04 o 
   4   7   5       68.66       52.54     14.10 o 
  -6   8   5       56.99       42.81     20.95 o 
  -5   8   5       95.08       80.73     12.44 o 
  -4   8   5       28.69       20.54     15.44 o 
  -3   8   5        0.52        3.38      3.82 o 
  -2   8   5       15.16       14.22     13.83 o 
  -1   8   5        4.95        5.06      3.34 o 
   0   8   5       10.30       22.64      6.98 o 
   1   8   5      282.37      258.75     18.55 o 
   2   8   5       15.15       11.32      8.78 o 
   3   8   5        5.33       15.65      7.59 o 
  -4   9   5      122.32      132.92     27.02 o 
  -3   9   5        5.01       22.18      7.86 o 
  -2   9   5        6.43       15.42      7.38 o 
  -1   9   5       65.75       61.54     12.52 o 
   0   9   5        1.36       -5.96      6.98 o 
   1   9   5       14.43       20.59     11.47 o 
  -2  -9   6        6.11       10.72      7.84 o 
  -1  -9   6       67.53       87.86     15.65 o 
   0  -9   6       80.98      100.78     19.72 o 
   1  -9   6       24.24       29.53     12.87 o 
   2  -9   6      102.45       76.34     22.72 o 
   3  -9   6        0.24       -8.56      8.56 o 
   4  -9   6        1.37        9.14      9.64 o 
  -4  -8   6        7.26        1.89      7.15 o 
  -3  -8   6      108.84       97.96     10.52 o 
  -2  -8   6       47.78       69.48     16.57 o 
  -1  -8   6       65.56       79.16     12.77 o 
   0  -8   6      101.62      116.93     12.46 o 
   1  -8   6        0.28       14.56      5.84 o 
   2  -8   6        0.41       10.46      6.72 o 
   3  -8   6       77.83       77.31     17.30 o 
   4  -8   6       42.51       58.13     15.17 o 
   5  -8   6       57.41       54.06     15.42 o 
  -5  -7   6      138.95      144.07     17.56 o 
  -4  -7   6      103.19      103.14     11.62 o 
  -3  -7   6       85.80       79.15     10.25 o 
  -2  -7   6       13.37       19.01      7.59 o 
  -1  -7   6        0.79        2.40      1.40 o 
   0  -7   6       27.65       37.39     15.32 o 
   1  -7   6       32.58       28.68     10.98 o 
   2  -7   6      311.79      328.96     32.36 o 
   3  -7   6       78.40      114.56     15.31 o 
   4  -7   6        7.85        7.20      9.52 o 
   5  -7   6       28.96       15.06      8.78 o 
   6  -7   6       10.59        6.53      7.71 o 
  -6  -6   6       56.65       74.05     25.65 o 
  -5  -6   6      107.03      120.11     18.21 o 
  -4  -6   6       35.67       39.39      8.03 o 
  -3  -6   6        9.22        7.92      4.70 o 
  -2  -6   6        0.35        2.65      2.46 o 
  -1  -6   6       30.09       24.54      4.04 o 
   0  -6   6     1353.24     1445.24    301.37 o 
   1  -6   6       45.86       50.92     11.83 o 
   2  -6   6       60.72       51.86     13.98 o 
   3  -6   6      206.29      215.30     12.04 o 
   4  -6   6       58.70       55.35      5.53 o 
   5  -6   6       16.10       14.15      3.67 o 
   6  -6   6       96.61      100.12      9.95 o 
  -7  -5   6       24.20       37.80      8.20 o 
  -6  -5   6       34.61       16.16      5.91 o 
  -5  -5   6       22.03       16.48      4.40 o 
  -4  -5   6      197.96      191.85     11.02 o 
  -3  -5   6      170.50      173.82     12.47 o 
  -2  -5   6      546.77      576.36     19.92 o 
  -1  -5   6        1.23        1.44      3.94 o 
   0  -5   6        1.89        7.44      4.81 o 
   1  -5   6      781.86      860.87     29.80 o 
   2  -5   6       51.87       52.93     15.81 o 
   3  -5   6        3.50        6.81      7.37 o 
   4  -5   6      172.78      185.06     10.16 o 
   5  -5   6       18.47       17.53      3.96 o 
   6  -5   6        2.12        3.28      2.08 o 
   7  -5   6       46.76       40.86     15.06 o 
  -7  -4   6       34.55       28.68      8.36 o 
  -6  -4   6       22.32       33.68      8.91 o 
  -5  -4   6        0.71       -1.57      3.48 o 
  -4  -4   6      749.02      747.22     25.03 o 
  -3  -4   6      277.69      279.75     16.63 o 
  -2  -4   6        4.32        5.82      3.55 o 
  -1  -4   6       91.55       87.07      6.75 o 
   0  -4   6      406.09      405.67     29.72 o 
   1  -4   6      334.08      373.93     18.27 o 
   2  -4   6      187.97      179.23     11.59 o 
   3  -4   6        8.74        6.86      2.87 o 
   4  -4   6        2.09        5.99      1.90 o 
   5  -4   6      173.13      176.17      8.41 o 
   6  -4   6       49.27       52.48      7.31 o 
   7  -4   6       20.88       19.86     13.56 o 
  -8  -3   6       14.40        8.91      5.92 o 
  -7  -3   6       45.05       51.97     11.88 o 
  -6  -3   6      115.29      118.30     19.25 o 
  -5  -3   6        0.97       -0.48      3.65 o 
  -4  -3   6       40.48       45.01      7.94 o 
  -3  -3   6      932.57      987.64     27.44 o 
  -2  -3   6      528.38      520.26      9.02 o 
  -1  -3   6        2.50        4.03      1.61 o 
   0  -3   6        4.42        3.19      3.23 o 
   1  -3   6      217.81      233.70     11.33 o 
   2  -3   6      532.94      570.05     14.74 o 
   3  -3   6       25.40       33.32      2.91 o 
   4  -3   6        2.19       -0.61      2.38 o 
   5  -3   6       98.88      115.51      4.93 o 
   6  -3   6      185.54      185.40      8.37 o 
   7  -3   6       76.07       89.14     13.64 o 
   8  -3   6        1.37        3.60      6.89 o 
  -8  -2   6        0.20       -4.05     10.52 o 
  -7  -2   6       46.09       28.90      7.07 o 
  -6  -2   6       95.09       98.71     11.68 o 
  -5  -2   6       29.81       30.51      6.80 o 
  -4  -2   6       48.07       57.33      5.04 o 
  -3  -2   6      476.77      509.14     14.20 o 
  -2  -2   6      455.00      467.30     11.10 o 
  -1  -2   6       38.91       36.57      4.07 o 
   0  -2   6       38.78       29.38      2.37 o 
   1  -2   6        0.51        4.06      1.04 o 
   2  -2   6     1080.44     1161.64     15.88 o 
   3  -2   6      478.19      503.77     14.02 o 
   4  -2   6        0.99        1.54      1.47 o 
   5  -2   6       55.77       49.83      2.91 o 
   6  -2   6       15.64       19.94      6.81 o 
   7  -2   6       23.51        8.19      8.00 o 
   8  -2   6       25.83       17.28      5.38 o 
  -9  -1   6       13.38       -4.07      6.98 o 
  -8  -1   6       16.75       13.12     14.91 o 
  -7  -1   6        2.87        5.96      2.84 o 
  -6  -1   6       41.32       25.58      6.27 o 
  -5  -1   6       57.56       79.16     16.27 o 
  -4  -1   6       80.45       97.61      6.62 o 
  -3  -1   6       38.42       39.65      4.38 o 
  -2  -1   6      838.16      867.82     19.03 o 
  -1  -1   6      165.48      182.05      7.95 o 
   0  -1   6      413.89      443.13     10.89 o 
   1  -1   6       79.19       72.75      4.29 o 
   2  -1   6      349.83      359.79      8.57 o 
   3  -1   6     1162.89     1266.02     13.96 o 
   4  -1   6      155.79      139.56      7.35 o 
   5  -1   6        3.86        3.43      2.11 o 
   6  -1   6      103.01      105.95     10.10 o 
   7  -1   6       54.70       59.27     19.01 o 
   8  -1   6       39.55       42.49     12.32 o 
  -9   0   6        9.53       16.54      7.49 o 
  -8   0   6        0.71        8.44      5.44 o 
  -7   0   6       40.97       39.04     11.42 o 
  -6   0   6        9.49       14.29      6.98 o 
  -5   0   6       17.88       18.84      4.93 o 
  -4   0   6      114.83      126.36      8.19 o 
  -3   0   6       49.96       49.37      5.13 o 
  -2   0   6      930.24      992.95     21.34 o 
  -1   0   6     1486.64     1517.83     29.64 o 
   0   0   6      187.83      204.46      7.67 o 
   1   0   6       95.75       94.33      4.53 o 
   2   0   6      121.83      126.96      5.01 o 
   3   0   6      465.24      486.05     13.73 o 
   4   0   6      355.59      371.94     25.68 o 
   5   0   6       15.00       14.78      4.30 o 
   6   0   6       18.57        8.32      4.09 o 
   7   0   6       47.76       51.46     18.03 o 
   8   0   6       47.00       26.33      8.89 o 
  -9   1   6       74.97       79.25     12.89 o 
  -8   1   6        1.73        5.94      8.37 o 
  -7   1   6       19.66       35.12     12.36 o 
  -6   1   6       14.90       16.00      6.93 o 
  -5   1   6       11.62       19.86      4.57 o 
  -4   1   6      747.31      775.39     22.72 o 
  -3   1   6      234.11      217.99      8.23 o 
  -2   1   6      306.44      321.73     10.28 o 
  -1   1   6      496.23      533.48     13.53 o 
   0   1   6       74.08       83.08      6.22 o 
   1   1   6        8.74        8.70      1.88 o 
   2   1   6      310.46      289.64      6.74 o 
   3   1   6       43.69       47.69      3.25 o 
   4   1   6      246.84      260.75     16.46 o 
   5   1   6       15.06        6.01      3.17 o 
   6   1   6        3.90       -6.30      6.30 o 
   7   1   6       40.65       27.23     11.97 o 
  -9   2   6        3.31        9.75     11.86 o 
  -8   2   6        5.13       -1.18      6.15 o 
  -7   2   6       31.65       25.36      9.04 o 
  -6   2   6      139.59      138.81     20.96 o 
  -5   2   6       26.22       12.07      3.28 o 
  -4   2   6      442.23      432.12     15.19 o 
  -3   2   6       47.67       49.56      4.40 o 
  -2   2   6      108.91      123.90      6.39 o 
  -1   2   6      342.09      366.72     10.15 o 
   0   2   6      431.00      480.64     11.75 o 
   1   2   6       77.79       86.30      4.68 o 
   2   2   6       51.31       52.00      5.07 o 
   3   2   6      147.78      151.55      8.50 o 
   4   2   6       84.27       73.53      4.23 o 
   5   2   6      202.32      239.00     19.53 o 
   6   2   6        3.02       10.40      5.02 o 
   7   2   6       16.29       20.80      8.49 o 
  -8   3   6       48.04       32.04     10.49 o 
  -7   3   6       28.89       40.59      9.50 o 
  -6   3   6       79.21       85.16     15.62 o 
  -5   3   6       31.12       14.30     12.44 o 
  -4   3   6        0.92        7.71      5.56 o 
  -3   3   6      264.08      254.50     10.71 o 
  -2   3   6       64.92       63.93      5.52 o 
  -1   3   6      691.89      770.19     18.55 o 
   0   3   6      221.24      240.17      7.93 o 
   1   3   6      218.43      241.58      9.73 o 
   2   3   6       38.48       41.73      5.65 o 
   3   3   6      203.94      224.74      8.28 o 
   4   3   6       27.29       19.95      3.37 o 
   5   3   6       56.66       59.64     18.57 o 
   6   3   6        4.26        8.77      7.84 o 
   7   3   6        0.13       -9.68      9.68 o 
  -8   4   6       18.65       19.15      8.03 o 
  -7   4   6        7.42        5.88      7.74 o 
  -6   4   6        0.56       11.16      5.63 o 
  -5   4   6       20.21       27.37      8.52 o 
  -4   4   6        2.70       10.74      5.62 o 
  -3   4   6       99.94      106.46     11.65 o 
  -2   4   6      443.18      445.09     13.86 o 
  -1   4   6      275.12      283.44     16.90 o 
   0   4   6      302.39      305.44     11.12 o 
   1   4   6      114.08      119.64      8.67 o 
   2   4   6      101.63      108.12      6.98 o 
   3   4   6        8.96        8.94      2.53 o 
   4   4   6       22.29       16.33      4.53 o 
   5   4   6       50.08       48.26     14.00 o 
   6   4   6       23.45       10.90     11.90 o 
  -8   5   6        5.69        8.66     13.69 o 
  -7   5   6       13.51        7.16      6.07 o 
  -6   5   6       14.48       -3.40      6.36 o 
  -5   5   6        2.17       -6.48      6.48 o 
  -4   5   6      197.43      202.92     13.73 o 
  -3   5   6        1.41       15.17      5.88 o 
  -2   5   6      146.75      167.93     12.59 o 
  -1   5   6      227.27      220.81     10.94 o 
   0   5   6      276.03      299.12     13.43 o 
   1   5   6       99.29       96.17      7.63 o 
   2   5   6        1.73        4.85      2.23 o 
   3   5   6       94.15       76.79      8.30 o 
   4   5   6       11.72       14.13     10.71 o 
   5   5   6       21.66       24.73     11.69 o 
  -7   6   6       14.44       11.99      8.26 o 
  -6   6   6       39.47       25.50     17.54 o 
  -5   6   6        3.85       13.10      3.94 o 
  -4   6   6        8.73        9.31      8.13 o 
  -3   6   6       12.24       10.00      9.40 o 
  -2   6   6       63.68       65.65      9.98 o 
  -1   6   6      262.59      283.06     19.77 o 
   0   6   6        6.40        4.33      5.72 o 
   1   6   6      310.80      301.79     17.52 o 
   2   6   6       22.17       11.52      3.21 o 
   3   6   6        0.24        1.45      2.21 o 
   4   6   6       42.24       55.17      8.28 o 
   5   6   6       45.27       17.34      6.89 o 
  -6   7   6        0.80       -4.15      9.84 o 
  -5   7   6        5.64       15.48      6.84 o 
  -4   7   6       30.51       16.78      7.39 o 
  -3   7   6       10.45       15.95      6.05 o 
  -2   7   6        2.32        3.22      9.46 o 
  -1   7   6      151.36      186.67     13.25 o 
   0   7   6       40.63       34.25      9.64 o 
   1   7   6       29.36       18.63      6.72 o 
   2   7   6      176.45      221.79     31.79 o 
   3   7   6       25.92       19.76      6.75 o 
  -5   8   6        4.09        6.71      8.22 o 
  -4   8   6        8.68        1.34      8.24 o 
  -3   8   6        2.74       -5.16     14.71 o 
  -2   8   6        6.36        9.30      8.59 o 
  -1   8   6       62.73       68.32      9.71 o 
   0   8   6       93.15       88.77      8.98 o 
   1   8   6      129.15      120.44     15.40 o 
   2   8   6       75.78       77.00     29.56 o 
  -1  -9   7        8.00       21.88      8.60 o 
   0  -9   7       20.83       -2.24     11.27 o 
   1  -9   7       94.40      137.92     28.59 o 
   2  -9   7       91.12       86.75     25.00 o 
  -3  -8   7       56.80       31.28     11.31 o 
  -2  -8   7       79.41       86.22     15.58 o 
  -1  -8   7        1.29       14.53     15.99 o 
   0  -8   7        0.28       -2.93      9.09 o 
   1  -8   7       59.59       48.66     18.67 o 
   2  -8   7        5.31        8.12      9.60 o 
   3  -8   7       84.46       73.37     16.00 o 
   4  -8   7       16.10        0.78      8.08 o 
  -5  -7   7       74.49       50.64     22.55 o 
  -4  -7   7       32.05       16.44     11.27 o 
  -3  -7   7       13.35       13.76      9.07 o 
  -2  -7   7       69.39       68.49     23.50 o 
  -1  -7   7        1.73        8.82      6.32 o 
   0  -7   7        1.37       13.89      9.20 o 
   1  -7   7       12.66       -2.33      7.45 o 
   2  -7   7      197.81      248.03    127.16 o 
   3  -7   7      102.60      114.57     18.29 o 
   4  -7   7       32.66       41.18     17.04 o 
   5  -7   7        2.81       11.48      5.86 o 
  -6  -6   7       70.47       64.78     14.48 o 
  -5  -6   7       39.24       22.01      7.33 o 
  -4  -6   7       44.98       38.12      7.09 o 
  -3  -6   7        0.91        2.47      3.46 o 
  -2  -6   7      134.14      133.60      9.76 o 
  -1  -6   7       17.05       16.91      8.34 o 
   0  -6   7       13.86       12.85      9.84 o 
   1  -6   7       55.77       56.43     19.39 o 
   2  -6   7       38.88       30.97     10.82 o 
   3  -6   7      122.34      136.59     16.07 o 
   4  -6   7       83.87       84.03     13.43 o 
   5  -6   7       12.59       15.97      6.85 o 
   6  -6   7        0.15        6.70      8.41 o 
  -6  -5   7        3.06        4.32      6.53 o 
  -5  -5   7       12.64        7.40      4.48 o 
  -4  -5   7      221.62      232.27     11.35 o 
  -3  -5   7       67.08       67.86      8.17 o 
  -2  -5   7        0.34        4.16      1.61 o 
  -1  -5   7      299.45      251.73     23.69 o 
   0  -5   7       32.45       33.70     11.30 o 
   1  -5   7        7.93        5.80      3.37 o 
   2  -5   7       25.79       19.97      5.90 o 
   3  -5   7      129.93      107.26     10.82 o 
   4  -5   7       34.99       54.72     16.54 o 
   5  -5   7       51.37       34.85     13.90 o 
   6  -5   7        4.00       -0.10      5.16 o 
  -7  -4   7       13.59       17.19      8.04 o 
  -6  -4   7       62.25       60.96     11.46 o 
  -5  -4   7       33.68       12.65      7.32 o 
  -4  -4   7       35.22       37.45      7.02 o 
  -3  -4   7      476.86      493.75     17.52 o 
  -2  -4   7      149.61      151.23      6.78 o 
  -1  -4   7        0.71        8.02      5.00 o 
   0  -4   7      134.50      149.93     22.56 o 
   1  -4   7        0.46        5.34      7.76 o 
   2  -4   7        2.86        5.07      2.72 o 
   3  -4   7       90.65       84.61     12.51 o 
   4  -4   7      130.27      140.11      6.58 o 
   5  -4   7       25.21       22.75      5.85 o 
   6  -4   7       38.47       21.65      7.75 o 
   7  -4   7        7.07        7.50      8.83 o 
  -7  -3   7       66.70       73.46     10.21 o 
  -6  -3   7       48.16       37.72      9.40 o 
  -5  -3   7       40.22       49.53      8.97 o 
  -4  -3   7      294.48      305.07     16.65 o 
  -3  -3   7       67.54       65.32      5.86 o 
  -2  -3   7      203.63      206.17      7.29 o 
  -1  -3   7        1.22        1.94      1.47 o 
   0  -3   7       26.25       11.74      4.72 o 
   1  -3   7       58.54       55.81      7.16 o 
   2  -3   7        2.13       12.99      4.31 o 
   3  -3   7       94.03       92.17      4.55 o 
   4  -3   7       79.79       85.49      4.22 o 
   5  -3   7       85.97       83.92      7.79 o 
   6  -3   7       35.41       25.81      7.92 o 
   7  -3   7       48.99       41.64     11.01 o 
  -8  -2   7       11.94       14.76      8.84 o 
  -7  -2   7       69.10       79.00     14.87 o 
  -6  -2   7      241.19      260.36     26.60 o 
  -5  -2   7        1.14        7.78      2.53 o 
  -4  -2   7       56.63       73.97      7.45 o 
  -3  -2   7      309.08      307.56     15.65 o 
  -2  -2   7       79.06       79.32      5.00 o 
  -1  -2   7      129.69      113.51      5.46 o 
   0  -2   7       37.02       39.27      3.84 o 
   1  -2   7       38.53       52.30      3.52 o 
   2  -2   7        2.30        3.21      1.58 o 
   3  -2   7      185.50      176.75      6.26 o 
   4  -2   7       76.27       72.10      6.93 o 
   5  -2   7      139.01      139.63      6.48 o 
   6  -2   7       62.76       62.08     12.73 o 
   7  -2   7        0.80       -2.78      6.40 o 
  -8  -1   7       13.26        7.80      7.90 o 
  -7  -1   7       30.99       25.13      8.13 o 
  -6  -1   7      140.83      145.80     14.05 o 
  -5  -1   7       61.03       61.56      7.31 o 
  -4  -1   7        7.75       12.49      3.36 o 
  -3  -1   7      249.90      231.64      8.73 o 
  -2  -1   7      435.64      442.19     14.10 o 
  -1  -1   7       18.34       13.51      3.28 o 
   0  -1   7       38.86       45.01      3.95 o 
   1  -1   7      195.76      209.05      7.68 o 
   2  -1   7        3.67        6.16      1.06 o 
   3  -1   7       75.08       81.23      6.57 o 
   4  -1   7      212.52      215.78      7.45 o 
   5  -1   7        2.27        2.49      6.19 o 
   6  -1   7       13.05       11.74      4.85 o 
   7  -1   7       41.13       44.21     16.47 o 
  -8   0   7        2.21       -4.29      6.99 o 
  -7   0   7       70.51       55.74     11.64 o 
  -6   0   7      126.57      156.32     35.24 o 
  -5   0   7       18.87       20.06      5.94 o 
  -4   0   7      199.10      235.60     15.49 o 
  -3   0   7       39.54       48.52      5.45 o 
  -2   0   7      173.78      151.09      7.43 o 
  -1   0   7      664.11      671.51     11.69 o 
   0   0   7       46.88       47.93      3.82 o 
   1   0   7       77.08       87.65      4.90 o 
   2   0   7       92.63       99.05      4.94 o 
   3   0   7       72.17       67.60      4.29 o 
   4   0   7        6.87        3.11      1.88 o 
   5   0   7      278.89      242.76     17.12 o 
   6   0   7      106.04      129.03     16.93 o 
   7   0   7       13.50        6.09      8.45 o 
  -8   1   7        1.89       -6.88      6.88 o 
  -7   1   7       10.52       13.38      5.78 o 
  -6   1   7      356.81      378.30     22.57 o 
  -5   1   7       17.73       15.62      4.51 o 
  -4   1   7       26.52       26.74      7.81 o 
  -3   1   7      581.25      567.68     17.19 o 
  -2   1   7      292.70      311.48     11.74 o 
  -1   1   7      212.17      206.97      8.87 o 
   0   1   7       39.08       45.21      4.43 o 
   1   1   7       45.51       37.29      4.11 o 
   2   1   7       10.87       11.19      2.01 o 
   3   1   7      315.48      336.57      9.64 o 
   4   1   7       66.60       70.39      8.71 o 
   5   1   7       12.31        9.03      4.46 o 
   6   1   7       88.61       88.52     13.96 o 
   7   1   7       17.27       13.85      6.50 o 
  -8   2   7        0.24        3.55     21.68 o 
  -7   2   7        5.03        0.02      7.31 o 
  -6   2   7      206.33      220.93     30.55 o 
  -5   2   7      335.80      331.38     17.02 o 
  -4   2   7      170.01      186.19     11.11 o 
  -3   2   7        1.08        2.79      3.14 o 
  -2   2   7       64.09       61.74      6.24 o 
  -1   2   7      272.44      275.65     10.83 o 
   0   2   7        0.42        5.91      2.60 o 
   1   2   7      123.97      132.88      6.22 o 
   2   2   7      160.23      163.47      6.86 o 
   3   2   7       18.02       11.62      2.65 o 
   4   2   7        9.33        6.72      1.85 o 
   5   2   7       23.99       44.12     14.33 o 
   6   2   7       34.15       25.38      8.82 o 
  -8   3   7        0.87       -7.43      7.43 o 
  -7   3   7        9.11       13.03      7.11 o 
  -6   3   7      212.42      229.84     17.37 o 
  -5   3   7       62.15       67.91     13.01 o 
  -4   3   7       12.82       15.08      5.25 o 
  -3   3   7       82.09       86.33      8.61 o 
  -2   3   7        1.11        0.74      2.31 o 
  -1   3   7      707.78      746.74     35.80 o 
   0   3   7      414.89      420.34     20.67 o 
   1   3   7       17.00       11.60      2.49 o 
   2   3   7        0.32        3.84      2.65 o 
   3   3   7      129.62      122.72      7.17 o 
   4   3   7       17.91       13.36      2.49 o 
   5   3   7        4.76        4.41      3.18 o 
   6   3   7       42.59       46.32     10.06 o 
  -8   4   7       10.71       22.73      9.28 o 
  -7   4   7       16.85        9.25      8.24 o 
  -6   4   7        0.42       -1.36      7.70 o 
  -5   4   7      276.41      288.13     21.38 o 
  -4   4   7      235.17      235.30     14.38 o 
  -3   4   7       52.03       58.70     11.49 o 
  -2   4   7       40.17       50.39      8.57 o 
  -1   4   7      120.24      123.89      9.01 o 
   0   4   7      322.49      344.94     14.91 o 
   1   4   7       43.97       37.03      6.83 o 
   2   4   7        8.47        5.57      2.39 o 
   3   4   7        9.01        5.88      2.40 o 
   4   4   7      118.69      149.72     24.69 o 
   5   4   7        4.19        8.04     10.21 o 
  -7   5   7        3.11        7.48     13.57 o 
  -6   5   7       24.55       13.34     13.67 o 
  -5   5   7       30.79       24.10     10.38 o 
  -4   5   7      323.09      330.33     24.13 o 
  -3   5   7      125.50      142.19     20.61 o 
  -2   5   7        2.83        3.34      9.57 o 
  -1   5   7       87.43       85.30      9.84 o 
   0   5   7      123.25      128.00      9.11 o 
   1   5   7      111.21      117.95      9.30 o 
   2   5   7        6.01        4.27      4.04 o 
   3   5   7        0.60       -1.97      4.11 o 
   4   5   7        2.47        7.53      5.04 o 
   5   5   7       37.62       21.55      8.77 o 
  -6   6   7        0.84        1.88      6.64 o 
  -5   6   7       49.57       65.27     11.09 o 
  -4   6   7      142.39      144.53     18.17 o 
  -3   6   7      194.71      202.34     32.29 o 
  -2   6   7        0.27        4.98     10.99 o 
  -1   6   7       58.91       63.88     23.63 o 
   0   6   7       70.57       95.35     10.23 o 
   1   6   7       93.92      118.80     15.38 o 
   2   6   7        0.27        5.42      4.05 o 
   3   6   7        2.59        3.56      3.79 o 
   4   6   7       21.64       13.77      8.36 o 
  -5   7   7        0.18       -3.89      9.67 o 
  -4   7   7       67.31       59.85     23.08 o 
  -3   7   7      150.55      168.45     16.92 o 
  -2   7   7       36.25       23.83      8.36 o 
  -1   7   7        6.07       18.10      6.82 o 
   0   7   7        2.94        8.29      6.69 o 
   1   7   7       41.47       28.96      7.84 o 
   2   7   7      193.82      228.78     22.84 o 
  -3   8   7       41.47       30.89      7.86 o 
  -2   8   7       24.12       11.61      7.59 o 
  -1   8   7       46.97       40.65      7.13 o 
   0   8   7       69.18       50.80     22.83 o 
  -2  -8   8       39.73       21.26     10.45 o 
  -1  -8   8        3.13        4.90      7.70 o 
   0  -8   8       31.68       27.01      8.93 o 
   1  -8   8       49.26       59.09     16.77 o 
   2  -8   8       17.08       28.69     15.24 o 
  -3  -7   8        4.67       -6.93     11.31 o 
  -2  -7   8       16.64       33.14     14.84 o 
  -1  -7   8        3.99       19.33      8.72 o 
   0  -7   8        8.52       -9.78      9.99 o 
   1  -7   8      188.68      234.95     28.27 o 
   2  -7   8       97.03       95.18     16.31 o 
   3  -7   8       40.61       38.88     16.54 o 
   4  -7   8       34.40       10.62      7.93 o 
  -5  -6   8        2.28       11.68      8.68 o 
  -4  -6   8        8.30       -2.05     10.74 o 
  -3  -6   8        1.58        2.02      5.72 o 
  -2  -6   8        1.92        9.63      6.69 o 
  -1  -6   8       42.11       48.20     17.22 o 
   0  -6   8       60.44       57.28     18.22 o 
   1  -6   8      222.57      250.44     28.64 o 
   2  -6   8       98.24      103.42     20.64 o 
   3  -6   8       26.61       -0.50      6.55 o 
   4  -6   8        0.54       18.31      8.66 o 
   5  -6   8       43.28       38.91     11.29 o 
  -6  -5   8       32.29       13.04      5.05 o 
  -5  -5   8        0.44        3.61      8.06 o 
  -4  -5   8       11.35       13.69      5.17 o 
  -3  -5   8      159.52      134.11     20.16 o 
  -2  -5   8      191.96      215.27     25.19 o 
  -1  -5   8       12.06       17.23      7.68 o 
   0  -5   8       30.26       15.67      8.12 o 
   1  -5   8      182.50      194.78     20.19 o 
   2  -5   8      196.93      218.71     23.44 o 
   3  -5   8       78.06       71.10      8.72 o 
   4  -5   8       57.30       42.18      9.75 o 
   5  -5   8        1.29       -0.30      5.09 o 
  -6  -4   8       76.49       56.01      9.82 o 
  -5  -4   8       89.74       99.85     17.37 o 
  -4  -4   8       46.90       55.36      7.39 o 
  -3  -4   8        3.09        7.95      2.30 o 
  -2  -4   8        1.88        0.86      2.98 o 
  -1  -4   8       86.21       90.04     12.74 o 
   0  -4   8       20.22       33.40     11.04 o 
   1  -4   8        2.69        6.80      3.09 o 
   3  -4   8       88.08       81.16     11.07 o 
   4  -4   8        3.17        2.53      2.76 o 
   5  -4   8       13.44       10.20      4.50 o 
  -7  -3   8        2.45        6.74      5.26 o 
  -6  -3   8      262.21      283.44     40.48 o 
  -5  -3   8       56.34       53.55      8.97 o 
  -4  -3   8       30.07       14.05     11.68 o 
  -3  -3   8       29.95       22.61      6.84 o 
  -2  -3   8      163.07      176.80     10.54 o 
  -1  -3   8        9.93        9.06      4.88 o 
   0  -3   8       29.72       25.95      8.55 o 
   1  -3   8        4.99        2.96      4.77 o 
   2  -3   8       12.20       11.04      3.91 o 
   3  -3   8      630.57      663.41     20.30 o 
   4  -3   8       69.61       74.12      6.43 o 
   5  -3   8        3.54        2.77      2.71 o 
   6  -3   8        3.64       -5.43      5.43 o 
  -7  -2   8        1.76        6.30     17.67 o 
  -6  -2   8        0.26        3.68      8.00 o 
  -5  -2   8      312.54      342.55     15.61 o 
  -4  -2   8       80.83       88.07      8.35 o 
  -3  -2   8        1.17        3.92      2.85 o 
  -2  -2   8        0.54        4.49      3.30 o 
  -1  -2   8      124.28      131.82      5.98 o 
   0  -2   8        1.04        3.58      1.88 o 
   1  -2   8       79.82       81.67      5.28 o 
   2  -2   8       11.00       11.34      2.49 o 
   3  -2   8      352.93      315.47      8.16 o 
   4  -2   8      389.00      396.32     19.45 o 
   5  -2   8        7.43       11.89      5.06 o 
   6  -2   8        1.80        7.09      7.58 o 
  -7  -1   8       66.14       79.44     18.05 o 
  -6  -1   8       17.98       20.56      5.93 o 
  -5  -1   8       46.55       40.64      9.57 o 
  -4  -1   8      110.39      109.07     12.83 o 
  -3  -1   8       33.05       41.87      7.19 o 
  -2  -1   8        8.08        1.52      6.04 o 
  -1  -1   8       14.26       13.33      2.82 o 
   0  -1   8      163.92      154.54      8.84 o 
   1  -1   8      113.82      104.11      6.76 o 
   2  -1   8      122.28      134.19      6.19 o 
   3  -1   8       34.97       20.15      4.07 o 
   4  -1   8      241.39      271.51     13.24 o 
   5  -1   8        1.70       -0.72      3.83 o 
   6  -1   8        4.03        6.94      8.51 o 
  -7   0   8       24.06       25.56      8.81 o 
  -6   0   8       79.05       98.92     18.74 o 
  -5   0   8        3.56        9.22      3.95 o 
  -4   0   8      123.55      108.78      7.67 o 
  -3   0   8      154.27      135.47      8.88 o 
  -2   0   8       15.90       12.13      3.58 o 
  -1   0   8       63.12       68.79      7.64 o 
   0   0   8      134.92      145.53      9.81 o 
   1   0   8       33.35       25.24      4.08 o 
   2   0   8       11.14        7.82      2.39 o 
   3   0   8       24.57       20.98      3.31 o 
   4   0   8      227.53      225.11      9.96 o 
   5   0   8      202.45      193.62     19.64 o 
   6   0   8        5.41        2.48      5.72 o 
  -7   1   8        9.43       -0.12      7.83 o 
  -6   1   8       87.90       82.17     16.69 o 
  -5   1   8       22.93       13.53      4.59 o 
  -4   1   8       23.29       20.36      6.40 o 
  -3   1   8      686.80      698.16     27.98 o 
  -2   1   8       20.26       19.94      3.82 o 
  -1   1   8        2.63        5.76      2.28 o 
   0   1   8       83.98       83.97      7.39 o 
   1   1   8       77.38       72.93      5.34 o 
   2   1   8      232.72      257.82      8.02 o 
   3   1   8       47.44       42.53      6.38 o 
   4   1   8       56.05       61.87      9.06 o 
   5   1   8      102.73      126.37     19.88 o 
   6   1   8       27.89       15.96      8.77 o 
  -7   2   8       68.41       55.80     15.01 o 
  -6   2   8      166.95      176.08     31.14 o 
  -5   2   8      146.36      151.06     14.45 o 
  -4   2   8        9.92        7.57      4.64 o 
  -3   2   8       89.51       88.26      7.88 o 
  -2   2   8        6.25        7.63      3.12 o 
  -1   2   8       16.29        6.36      4.63 o 
   0   2   8      215.63      237.91      9.89 o 
   1   2   8        9.92        6.00      4.34 o 
   2   2   8       47.59       42.45      7.12 o 
   3   2   8       72.85       62.15      5.36 o 
   4   2   8       61.14       82.13     15.11 o 
   5   2   8       70.33       67.22     11.87 o 
  -7   3   8       10.73        6.11      5.99 o 
  -6   3   8       69.85       78.67     12.47 o 
  -5   3   8       65.84       74.07     11.33 o 
  -4   3   8        6.99        2.37      4.57 o 
  -3   3   8       25.23       42.76     10.07 o 
  -2   3   8      348.73      431.12     19.73 o 
  -1   3   8        2.15        3.97      2.63 o 
   0   3   8       11.22       11.63      2.92 o 
   1   3   8       31.90       31.51      7.35 o 
   2   3   8       10.42        3.72      5.38 o 
   3   3   8      126.90      118.98     13.98 o 
   4   3   8       41.79       40.17     12.46 o 
   5   3   8       19.45       12.37      8.42 o 
  -7   4   8        2.63        5.90      6.16 o 
  -6   4   8        7.01        3.30      6.96 o 
  -5   4   8      105.17      105.35     14.47 o 
  -4   4   8       86.52       94.18     11.57 o 
  -3   4   8        2.25        3.93      6.44 o 
  -2   4   8       19.06       13.61      6.38 o 
  -1   4   8      199.37      214.12     15.15 o 
   0   4   8       12.37       15.74      4.16 o 
   1   4   8       35.62       28.67      8.07 o 
   2   4   8        3.27        7.87      3.01 o 
   3   4   8        7.24       10.00      4.84 o 
   4   4   8       63.49       76.06     13.94 o 
  -6   5   8       21.03       -2.70      7.25 o 
  -5   5   8       43.41       36.63     14.01 o 
  -4   5   8       78.97       97.82     15.42 o 
  -3   5   8       68.29      101.65     14.53 o 
  -2   5   8        0.34        3.40      3.03 o 
  -1   5   8       81.26      115.35     10.85 o 
   0   5   8       64.84       44.40     13.76 o 
   1   5   8        1.51        1.82     10.63 o 
   2   5   8       17.60       10.29      6.87 o 
   3   5   8        3.69       12.90     10.33 o 
  -5   6   8       25.74        9.56      6.17 o 
  -4   6   8       24.38       25.83      8.81 o 
  -3   6   8       55.57       50.25     10.39 o 
  -2   6   8        8.65       11.92      6.94 o 
  -1   6   8        8.21        4.34      8.86 o 
   0   6   8       41.29       35.54     10.95 o 
   1   6   8        5.20        4.68      8.96 o 
   2   6   8        8.21       10.11      6.10 o 
  -3   7   8       39.26       41.55      9.44 o 
  -2   7   8        1.27        4.23      6.96 o 
  -1   7   8       14.76       18.93      6.18 o 
   0   7   8       56.39       62.71     11.24 o 
  -2  -7   9        5.96        8.68     11.46 o 
  -1  -7   9       61.13       80.40     19.96 o 
   0  -7   9        0.23        6.50      8.65 o 
   1  -7   9       79.74       58.68     13.02 o 
   2  -7   9       77.83       92.94     20.32 o 
  -3  -6   9       80.02       94.75     20.78 o 
  -2  -6   9        3.41       15.03     14.79 o 
  -1  -6   9       98.98      121.97     18.35 o 
   0  -6   9      213.96      248.55     27.04 o 
   1  -6   9        5.43        2.08      3.85 o 
   2  -6   9       23.52       11.33     13.23 o 
   3  -6   9        8.47        3.52      4.69 o 
  -5  -5   9        0.15        6.10      7.92 o 
  -4  -5   9        0.23        3.03      5.76 o 
  -3  -5   9       90.72      116.12     18.87 o 
  -2  -5   9      208.61      272.13     29.62 o 
  -1  -5   9       20.00       15.82      8.95 o 
   0  -5   9       46.91       69.53     20.85 o 
   1  -5   9       74.62       95.06     22.45 o 
   2  -5   9       57.95       67.80     13.83 o 
   3  -5   9       16.62       20.88      7.69 o 
   4  -5   9        1.31        3.46      5.67 o 
  -5  -4   9        5.84        2.11      6.26 o 
  -4  -4   9       12.07        3.47      6.93 o 
  -3  -4   9       50.56       41.56      8.79 o 
  -2  -4   9      167.94      146.19     28.13 o 
  -1  -4   9       89.07       99.75     17.04 o 
   0  -4   9       90.37      113.76     17.57 o 
   1  -4   9       56.41       57.86     17.42 o 
   2  -4   9        2.75        6.70      3.47 o 
   3  -4   9       72.88       56.21     17.09 o 
   4  -4   9       12.11       10.87     10.21 o 
  -6  -3   9       16.74       13.34      4.55 o 
  -5  -3   9       94.22       64.05     10.67 o 
  -4  -3   9        1.41        5.92      4.16 o 
  -3  -3   9        5.97        7.20      2.37 o 
  -2  -3   9      209.56      200.08     10.75 o 
  -1  -3   9      146.91      131.29     16.27 o 
   0  -3   9        4.50       -2.63      8.16 o 
   1  -3   9      197.06      183.82     45.67 o 
   2  -3   9       44.70       38.80      8.43 o 
   3  -3   9        7.53        8.82      3.78 o 
   4  -3   9       66.79       61.88     57.47 o 
  -6  -2   9       88.84       82.44     11.25 o 
  -5  -2   9        9.71        9.54      5.73 o 
  -4  -2   9        0.91        4.94      1.84 o 
  -3  -2   9        0.72        2.04      5.80 o 
  -2  -2   9        4.15        4.18      4.12 o 
  -1  -2   9      409.92      401.99     15.46 o 
   0  -2   9      127.30      137.46     12.26 o 
   1  -2   9       25.08       26.03      5.17 o 
   2  -2   9      125.91      127.98      6.91 o 
   3  -2   9        9.12        3.99      1.86 o 
   4  -2   9      121.07      116.07      8.71 o 
   5  -2   9       13.78       14.53     14.04 o 
  -7  -1   9        7.45       11.38      8.10 o 
  -6  -1   9       58.81       51.26      8.29 o 
  -5  -1   9      119.39      126.75     28.47 o 
  -4  -1   9        6.58        3.22      2.34 o 
  -3  -1   9        8.70       11.17      3.38 o 
  -2  -1   9       17.03       14.92      3.98 o 
  -1  -1   9       65.61       67.27      7.58 o 
   0  -1   9      357.67      375.79     10.77 o 
   1  -1   9       93.96      103.76      7.15 o 
   2  -1   9      130.26      131.43     11.66 o 
   3  -1   9       28.50       19.83      5.76 o 
   4  -1   9        1.37        1.97      1.79 o 
   5  -1   9       16.85       17.51     20.48 o 
  -7   0   9        9.24       14.96      5.83 o 
  -6   0   9        8.90       17.68      9.20 o 
  -5   0   9      126.07      132.31     16.29 o 
  -4   0   9       14.26       13.90      3.59 o 
  -3   0   9        1.82        5.16      2.18 o 
  -2   0   9       26.16       13.03      8.61 o 
  -1   0   9      140.85      137.37     15.67 o 
   0   0   9      201.15      198.82      7.81 o 
   1   0   9      128.55      136.15      7.20 o 
   2   0   9       35.59       30.01      6.70 o 
   3   0   9       20.53       12.29      3.92 o 
   4   0   9        3.07       13.94      7.48 o 
  -7   1   9        5.01       16.51     10.37 o 
  -6   1   9       15.98       12.23      9.81 o 
  -5   1   9      125.37      145.15     17.80 o 
  -4   1   9       23.18       17.39      6.42 o 
  -3   1   9       73.01       66.91      8.69 o 
  -2   1   9        2.67        8.09      5.08 o 
  -1   1   9       23.11       20.54      5.65 o 
   0   1   9      271.27      285.75     11.77 o 
   1   1   9       17.56       14.70      3.47 o 
   2   1   9        9.20        7.89      2.31 o 
   3   1   9      158.45      154.84     16.55 o 
   4   1   9       51.09       55.95     12.32 o 
   5   1   9        1.15        2.27      4.81 o 
  -6   2   9        2.32       -3.03      6.52 o 
  -5   2   9      212.88      244.78     19.17 o 
  -4   2   9       54.38       46.30     11.21 o 
  -3   2   9        1.93        3.01      7.05 o 
  -2   2   9       36.42       33.68      7.99 o 
  -1   2   9       44.46       20.07      6.14 o 
   0   2   9       78.35       69.92      6.71 o 
   1   2   9      366.08      362.88     14.99 o 
   2   2   9       78.27       79.78     11.97 o 
   3   2   9        7.68        3.88      6.23 o 
   4   2   9      101.72      112.15     15.21 o 
  -6   3   9       12.81       -3.50     18.40 o 
  -5   3   9        0.81       10.71      7.70 o 
  -4   3   9      170.60      199.01     22.23 o 
  -3   3   9        5.10       15.51      6.38 o 
  -2   3   9       19.26       20.23      7.18 o 
  -1   3   9       75.81       63.49     11.53 o 
   0   3   9      135.61      141.63     12.13 o 
   1   3   9      101.18       90.69     11.26 o 
   2   3   9       48.22       58.87     12.46 o 
   3   3   9       12.51       21.37      9.46 o 
   4   3   9       13.02       15.57      8.75 o 
  -6   4   9       10.11        9.28      6.81 o 
  -5   4   9       16.70       28.30     15.09 o 
  -4   4   9        2.87       19.77      8.44 o 
  -3   4   9      323.71      341.28     33.09 o 
  -2   4   9       26.36       23.19      6.57 o 
  -1   4   9       18.46       14.20      5.08 o 
   0   4   9       14.17       19.36      5.71 o 
   1   4   9      120.07      112.06     44.58 o 
   2   4   9       57.57       51.99      7.27 o 
   3   4   9       12.09        9.39      6.51 o 
  -5   5   9       34.78       22.90      7.60 o 
  -4   5   9       37.15       18.93     10.35 o 
  -3   5   9       34.42       41.33     13.62 o 
  -2   5   9       45.44       62.36     10.53 o 
  -1   5   9        1.63       10.23      7.48 o 
   0   5   9       10.52       12.42      9.32 o 
   1   5   9       17.46       22.61      7.96 o 
   2   5   9      140.36      122.78     16.98 o 
  -3   6   9       35.24       28.91     13.16 o 
  -2   6   9       60.29       71.88     17.91 o 
  -1   6   9        0.93       14.49      6.37 o 
   0   6   9       11.14       18.26      5.64 o 
  -1  -6  10       15.55        6.84      9.10 o 
   0  -6  10       20.65       33.37     11.53 o 
   1  -6  10        6.76        9.75      6.48 o 
  -3  -5  10       17.75       20.54     11.74 o 
  -2  -5  10      107.54       99.77     22.06 o 
  -1  -5  10       63.03       60.95     14.22 o 
   0  -5  10        3.57       -8.86      9.08 o 
   1  -5  10        0.44       -8.54      8.55 o 
   2  -5  10        3.77       19.27      8.93 o 
  -4  -4  10       54.43       41.81     13.86 o 
  -3  -4  10       23.44       26.48     11.28 o 
  -2  -4  10       14.29       10.28     11.85 o 
  -1  -4  10       95.66       97.93     16.97 o 
   0  -4  10        3.43       13.08     13.06 o 
   1  -4  10        9.57        7.30      8.17 o 
   2  -4  10        9.61       25.21      9.58 o 
   3  -4  10        5.57       10.49      6.87 o 
  -5  -3  10       10.93       18.31     10.43 o 
  -4  -3  10       16.74       11.98      6.70 o 
  -3  -3  10       40.64       42.96     14.44 o 
  -2  -3  10       30.19       15.14      7.33 o 
  -1  -3  10       47.49       55.52     17.50 o 
   0  -3  10      124.17      112.60     17.52 o 
   1  -3  10        4.04       11.96      9.74 o 
   2  -3  10        1.10        3.59      4.20 o 
   3  -3  10        4.84       -2.73      5.57 o 
  -5  -2  10       10.96        7.40     12.55 o 
  -4  -2  10       49.23       58.31      8.93 o 
  -3  -2  10       30.48       21.66      5.67 o 
  -2  -2  10      107.67      127.89     33.30 o 
  -1  -2  10        6.49        6.67      2.93 o 
   0  -2  10       21.74       14.04      4.65 o 
   1  -2  10       50.97       36.86     17.93 o 
   2  -2  10       15.92       13.99      5.62 o 
   3  -2  10        2.75        7.06      7.88 o 
  -5  -1  10        4.37        8.67      3.91 o 
  -4  -1  10        4.67        3.98      6.70 o 
  -3  -1  10       51.84       49.43     12.13 o 
  -2  -1  10       40.75       32.40      7.97 o 
  -1  -1  10       69.26       85.46      6.92 o 
   0  -1  10       56.21       42.43     10.70 o 
   1  -1  10       57.04       39.55      7.32 o 
   2  -1  10        7.43        9.22      4.00 o 
   3  -1  10       15.14       14.21      9.73 o 
  -5   0  10       38.24       34.25      9.54 o 
  -4   0  10        2.64       -0.78      5.73 o 
  -3   0  10       24.38        8.66      5.03 o 
  -2   0  10      207.05      188.99     18.49 o 
  -1   0  10       86.09       72.01      9.94 o 
   0   0  10       52.01       39.62      7.57 o 
   1   0  10        9.07        7.57      7.77 o 
   2   0  10        6.56        6.74      3.18 o 
   3   0  10        6.05        5.02      5.40 o 
   4   0  10       10.31        8.40     10.04 o 
  -5   1  10       79.27      102.60     14.54 o 
  -4   1  10       28.01       11.99      7.56 o 
  -3   1  10        4.59       10.13      4.79 o 
  -2   1  10      141.91      152.16     14.20 o 
  -1   1  10       20.72       17.04      5.20 o 
   0   1  10       13.39       15.29      4.14 o 
   1   1  10        6.85        5.12      2.80 o 
   2   1  10       14.28       10.98      7.71 o 
   3   1  10       47.85       41.93     10.28 o 
  -5   2  10       82.14       67.72     13.46 o 
  -4   2  10       72.34       68.80      9.92 o 
  -3   2  10       29.30       10.63      5.62 o 
  -2   2  10        0.21        2.55     11.65 o 
  -1   2  10      108.14       87.16     10.05 o 
   0   2  10      120.45      117.61     11.45 o 
   1   2  10       73.24       84.78      9.82 o 
   2   2  10        3.76       14.40     10.46 o 
   3   2  10        0.40        4.06      6.25 o 
  -5   3  10        0.35        5.61      4.81 o 
  -4   3  10       10.56        6.36      8.71 o 
  -3   3  10       48.47       29.42     11.00 o 
  -2   3  10       30.70       25.35      8.77 o 
  -1   3  10       18.31        6.30      5.36 o 
   0   3  10       62.45       65.52      9.49 o 
   1   3  10       46.28       36.48      9.49 o 
   2   3  10        6.91        5.32      4.74 o 
  -4   4  10       81.82      110.00     27.06 o 
  -3   4  10       11.88       14.63      8.51 o 
  -2   4  10        5.93       -2.03      7.26 o 
  -1   4  10        7.87        8.20      7.05 o 
   0   4  10       38.36       28.37      7.23 o 
   1   4  10       73.18       79.02     12.12 o 
  -1  -4  11       86.32       59.73     15.38 o 
   0  -4  11       12.92        5.32      7.86 o 
  -2  -3  11        7.27       11.14      8.20 o 
  -1  -3  11        4.02       -0.01      8.96 o 
   0  -3  11       45.35       35.11     13.38 o 
   1  -3  11        5.59       14.70      5.53 o 
  -3  -2  11        3.23       16.45     10.39 o 
  -2  -2  11        0.15        4.85      7.12 o 
  -1  -2  11       28.60       25.75     12.16 o 
   0  -2  11       27.38        9.40      5.46 o 
   1  -2  11       21.60       22.25     11.41 o 
   2  -2  11        9.99        5.26      6.90 o 
  -3  -1  11       51.10       16.93      7.59 o 
  -2  -1  11       14.51       16.02      7.09 o 
  -1  -1  11        0.26       11.05     11.51 o 
   0  -1  11       33.16       26.59     12.71 o 
   1  -1  11       52.04       32.61     16.41 o 
   2  -1  11       33.56       25.90     10.72 o 
  -4   0  11       52.84       67.51     11.44 o 
  -3   0  11        5.51        4.08      8.57 o 
  -2   0  11       77.86       63.59     10.68 o 
  -1   0  11       16.68        4.30      4.71 o 
   0   0  11       29.61       19.71      8.93 o 
   1   0  11       10.74        7.99      4.21 o 
   2   0  11        0.16        7.31      9.30 o 
  -3   1  11       13.05        7.76      5.76 o 
  -2   1  11        3.19        9.30      6.98 o 
  -1   1  11       13.16       14.87      6.45 o 
   0   1  11        0.55        5.13      4.88 o 
   1   1  11       49.80       52.87      9.59 o 
  -3   2  11       26.93       20.78      6.96 o 
  -2   2  11        0.13        7.28      6.63 o 
  -1   2  11        9.70       20.23      6.26 o 
   0   2  11        8.40        9.49      4.49 o 
                                                 
